# Supplementary material for: A dual role of lola in Drosophila ovary development: regulating stem cell niche establishment and repressing apoptosis
Source: Cell Death Dis. 2022 Sep 2;13(9):756. doi: 10.1038/s41419-022-05195-9 (PMC9440207; doi:10.1038/s41419-022-05195-9)
Supplement: Supplementary file 2 — Total genes identified by RNA-seq. [file 41419_2022_5195_MOESM2_ESM.xls]

## Sheet: Supplementary Table S1
Supplementary Table S1. Total genes identified by RNA-seq.
Gene ID	lola_1	lola_2	lola_3	lola_4	w1118_1	w1118_2	w1118_3	w1118_4
FBgn0000008	5.65	6.59	6.82	6.2	5.65	7.01	5.8	5.86
FBgn0000014	1.75	2.64	0.7	0.87	0.89	1.99	1.93	1.67
FBgn0000015	0.34	0.51	0.06	0.18	0.28	0.31	0.32	0.33
FBgn0000017	13.59	13.4	20.49	14.78	17.86	20.12	14.5	17.39
FBgn0000018	8.52	10.53	8.88	11.17	8.23	11.21	10.17	10.03
FBgn0000024	0.27	0.32	0.1	0.69	0.05	0.12	0.17	0.33
FBgn0000028	0.08	0.08	0.07	0.03	0.03	0.03	0.08	0.03
FBgn0000032	78.85	85.05	79.77	84.96	77.9	74.26	62.75	74.45
FBgn0000037	0.06	0.06	0	0.01	0.02	0	0.03	0
FBgn0000038	0.56	0.35	0.14	0.32	0.41	0.5	0.54	0.33
FBgn0000042	1344.38	1297.44	1557.01	1600.94	1253.17	1407.78	1330.49	1449.89
FBgn0000043	326.73	350.57	230.52	282.34	251.09	287.82	323.57	294.05
FBgn0000044	174.58	300.78	72.69	176.42	108.92	136.68	247.11	233.52
FBgn0000045	0.07	0.21	0.03	0.2	0.1	0.03	0.07	0.07
FBgn0000046	21.91	43.27	6.46	20.87	10.16	13.13	26.45	24.29
FBgn0000047	0.03	0.06	0	0.26	0.06	0.06	0.03	0
FBgn0000052	33.98	38.12	30.78	40.03	34.37	35.55	42.15	44.5
FBgn0000053	39.6	45.01	23.35	41.13	44.04	45.41	56.71	59.62
FBgn0000054	62.54	67.52	75.89	65.98	70.19	66.59	62.35	61.76
FBgn0000055	409.17	466.29	502.97	491.86	375.22	351.29	422.22	399.75
FBgn0000056	3.13	2.37	2.62	1.63	1.12	2.12	1.52	2.32
FBgn0000057	21.98	23.5	27.79	24.64	23.74	23.49	21.63	24.5
FBgn0000061	0	0.03	0	0.03	0.03	0.11	0	0
FBgn0000063	27.34	27.73	39.98	27.22	29.82	30.46	24.16	24.68
FBgn0000064	145.98	147.77	178.41	172.77	146.1	162.32	151.66	175.13
FBgn0000071	0	0	0	0	0	0.43	0	0
FBgn0000075	1.98	1.96	2.35	5.91	0.58	2.8	2.93	2.63
FBgn0000077	15.47	15.37	21.45	18.72	16.63	15.13	15.09	15.88
FBgn0000078	1.29	0.06	0.05	8.2	0	2.05	2.34	4.81
FBgn0000079	0.75	0	0.05	12.45	0	0.91	5.47	10.08
FBgn0000083	134.4	159.26	103.37	134.14	146.16	133.3	154.7	139.6
FBgn0000084	45.66	48.14	52.23	57.69	42.92	39.62	51.66	47.52
FBgn0000092	0	0.1	0	0.05	0	0.1	0.05	0
FBgn0000094	0	0	0	0	0	0	17.35	0
FBgn0000097	14	15.26	17.97	12.79	17.46	20.12	16.45	16.19
FBgn0000100	2609.66	2748.95	1618.65	2521.17	2094.75	2188.5	3081.66	2784.59
FBgn0000108	0.64	0.68	0.58	0.41	0.47	0.64	0.59	0.55
FBgn0000109	18.16	17.24	18.44	23.03	16.34	15.91	19.54	20.73
FBgn0000114	263.44	276.81	296.82	254.89	312.07	347.78	307.4	321.1
FBgn0000115	89.44	86.31	106.04	105.59	98.07	83.09	89.32	86.9
FBgn0000116	200.32	178.93	209.89	249.12	199.35	213.81	224.86	251.16
FBgn0000117	181.6	189.78	226.52	221.99	189.44	183.74	183.31	213.29
FBgn0000119	1.87	2.44	2.19	2.22	1.95	2.27	2.33	2.43
FBgn0000121	0	0.03	0	0.1	0	0	0	0
FBgn0000137	0	0	0	0.04	0	0.06	0	0.02
FBgn0000139	32.57	34.74	36.17	33.31	27.01	30.83	31.74	32.21
FBgn0000140	39.44	36.91	62.97	42.75	45.54	47.14	32.16	42.7
FBgn0000146	53.68	58.59	46.88	54.69	59.57	57.54	58.59	64.17
FBgn0000147	55.85	60.23	89.13	75.83	63.5	59.28	57.03	61.19
FBgn0000150	2710.07	2542.04	2577	2887.02	2819.76	2476.2	3052.59	2612.59
FBgn0000152	10.07	8.95	9.89	10.37	9.46	9.14	8.35	10.62
FBgn0000153	0.57	0.73	0.82	0.42	0.85	0.45	0.52	0.68
FBgn0000157	0.02	0.02	0	0.05	0.07	0.06	0.02	0.03
FBgn0000158	17.54	18.53	24.07	18.51	19.45	19	13.91	16.97
FBgn0000163	8.02	9.16	8.27	8.76	8.58	9.84	9.07	9.26
FBgn0000166	49.93	57.05	87.01	59.73	60.23	52.97	45.74	48.83
FBgn0000173	193.52	181.71	219.86	173.96	202.76	196.72	179.4	178
FBgn0000179	0.01	0.05	0.01	0.05	0.01	0.05	0.01	0.04
FBgn0000180	0.73	0.93	0.52	0.7	0.89	0.98	0.93	0.76
FBgn0000181	1586.71	1586.63	1384.69	1556.22	1495.54	1449.65	1772.48	1624.4
FBgn0000182	140.42	140.5	207.42	160.4	159.65	172.01	122.26	158.91
FBgn0000183	58.52	61.04	67.11	55.55	68.24	64.46	51.11	56.86
FBgn0000206	0	0	0	0.02	0	0.07	0	0
FBgn0000212	23.06	24.08	38.4	25.17	27.65	30.61	22.74	26.27
FBgn0000221	5.63	5.35	8.49	8.18	5.2	5.9	6.16	6.55
FBgn0000228	13.57	14.98	16.53	12.88	15.57	18.86	14.55	13.82
FBgn0000229	18.58	20.62	13.67	16.42	22.95	21.63	19	20.34
FBgn0000233	0.04	0.04	0.05	0.07	0.03	0.05	0.02	0.03
FBgn0000239	93.91	102.15	96.74	91.33	105.93	103	86.51	94.39
FBgn0000241	0.14	0.16	0.07	0.09	0.07	0.14	0.12	0.39
FBgn0000244	8.57	10.32	4.55	8.44	6.28	6.32	8.23	8.1
FBgn0000246	53.24	49.26	27.48	20.33	31.09	37.05	27.38	25.85
FBgn0000247	10.35	10.06	14.77	12.46	11.44	12.97	9.99	12.46
FBgn0000250	174.83	191.91	271.98	198.24	199.43	207.75	168.62	182.77
FBgn0000251	85.15	86.96	128.93	105.31	101.45	103.71	87.23	92.48
FBgn0000253	428.38	372.12	346.4	263.94	448.68	487.51	366.07	400.95
FBgn0000256	9.98	10.22	14.41	13.56	13.81	14.38	13.13	13.87
FBgn0000257	14.78	14.73	19	18.48	16.16	14.5	16.4	16.7
FBgn0000259	266.68	227.21	234.61	168.13	285.45	275.62	229.02	221.66
FBgn0000261	48.68	48.37	40.07	71.28	46.79	46.36	63.59	60.36
FBgn0000273	23	20.52	28.34	17.41	28.66	30.59	22.65	24.52
FBgn0000274	1.15	0.9	0.82	0.86	1.17	1.02	1.54	0.82
FBgn0000276	12.3	0.16	0.16	0.33	0	0	4.85	0.49
FBgn0000277	3.25	0	0	0	0.16	0	0.34	0
FBgn0000278	0.13	0	0	0	0	0	0.13	0
FBgn0000279	0.43	0	0.14	0.14	0	0	0	0
FBgn0000283	49.41	50.82	67.95	41.22	57.4	62.11	43.52	46.73
FBgn0000286	14.3	13.62	18.69	12.43	16.64	19.44	14.37	14.22
FBgn0000287	0.04	0	0	0	0	0.02	0	0.01
FBgn0000289	75.28	77.82	99.9	87.2	87.59	92.4	74.2	87.42
FBgn0000299	39.73	57.44	14.09	36.81	40.97	47.41	60.93	63.61
FBgn0000303	0	0.02	0	0.02	0	0	0	0.01
FBgn0000307	25.12	23.59	29.86	15.23	32.02	34.97	21.67	24.19
FBgn0000308	534.13	521.8	528.84	457.58	591.64	589.35	563.68	553.55
FBgn0000316	67.88	68.8	69.58	67.3	74.41	66.45	60.4	63.91
FBgn0000317	6.56	7.54	7.25	6.68	7.78	10.26	7.41	7.7
FBgn0000318	230.75	243.24	264.21	281.98	295.31	233.07	257.17	224.17
FBgn0000319	72.27	67.98	64.18	69.79	66.31	74.08	68.62	82.5
FBgn0000320	7.87	11.77	3.41	8.42	8.1	8.66	12.92	12.91
FBgn0000326	16.25	17.65	20.36	19.76	14.41	16.44	17.45	17.58
FBgn0000330	23.3	23.1	33.53	30.39	24.98	24.78	25.77	27.03
FBgn0000337	0.17	0.48	0.11	0.08	0.2	0.51	0.17	0.2
FBgn0000339	103.15	100.57	102.65	96.7	116.95	103.65	104.9	99.38
FBgn0000346	3.76	3.89	3.11	3.52	3.1	3.64	4.37	4.36
FBgn0000351	49.83	47.32	71.94	62.86	49.44	49.03	48.38	51.55
FBgn0000352	15.97	16.32	25.83	17.44	19.01	20.37	14.58	17.55
FBgn0000355	3250.15	223.94	2309.96	3768.82	799.18	1172.52	2116.91	1041.46
FBgn0000356	274.33	197.68	323.93	848.47	368.5	387.75	371.42	395.09
FBgn0000357	848.22	197.56	605.44	1407.73	948.07	593.58	891.97	251.46
FBgn0000358	508.58	593.16	632.06	1709.51	731.41	1029.6	831.65	1069.09
FBgn0000359	1071.32	1016.03	1098.03	1362.11	305.72	743.01	1463.54	837.1
FBgn0000360	1215.57	1327.74	1347.47	1610.49	405.06	895.3	1825.89	1089.89
FBgn0000370	459.67	475.18	295.33	364.35	443.01	405.77	448.41	419.07
FBgn0000376	35.39	38.85	53.29	43.28	37.2	38.88	32.72	37.67
FBgn0000377	21	20.78	23.28	24.39	20.46	20.69	23.15	23.97
FBgn0000382	26.53	24.7	29.18	22.83	28.88	33.97	24.15	25
FBgn0000384	75.66	70.65	74.34	56.91	88.51	81.9	63.3	58.69
FBgn0000392	97.08	80.09	135.43	104.68	95.92	98.69	78.98	99.18
FBgn0000394	13.9	16.77	12.81	15.24	15.83	15.03	15.95	15.4
FBgn0000395	1.03	1.61	0.56	0.99	0.97	1.16	1.75	1.36
FBgn0000404	507.77	514.58	642.45	530.69	601.4	538.58	457.26	455.18
FBgn0000405	896.5	920.12	1405.2	1049.01	1030.06	1008.58	862.67	937.62
FBgn0000406	7.39	13.51	5.03	6.72	5.11	6.08	6.2	6.13
FBgn0000409	596.42	575.76	565.05	587.71	642.23	574.45	642.55	543.58
FBgn0000411	0	0.13	0.08	0.1	0.03	0.1	0.06	0.03
FBgn0000412	152.38	155.85	188.82	148.56	152.29	165.6	164.88	176.86
FBgn0000414	8.42	8.6	12.06	7.92	9.11	10.82	7.42	8.36
FBgn0000416	289.83	302.13	200.07	236.42	242.05	283.29	247.93	276.53
FBgn0000422	0.17	0.13	0.03	0.21	0.03	0.15	0.22	0.16
FBgn0000426	209.16	212.13	229.98	230.93	234.68	202.19	216.98	191.85
FBgn0000427	229.69	143.94	157.62	365.22	101.94	212.45	163.07	282.03
FBgn0000442	0.03	0.1	0.13	0.46	0.14	0.1	0.65	0.48
FBgn0000447	51.22	52.64	46.36	51.4	49.25	52.27	58.8	61.14
FBgn0000448	1.05	0.55	0.69	1.07	0.82	1.21	0.55	0.82
FBgn0000449	1.02	1.03	0.35	1.23	1.31	1.39	1.61	1.59
FBgn0000451	0.15	0.23	0	0.25	0.05	0.52	0.44	0.17
FBgn0000454	360.23	411.22	282.81	354.35	306.99	334.91	365.93	312.73
FBgn0000455	22.88	24.81	23.65	31.72	22.2	21.82	28.86	26.13
FBgn0000459	0.15	0.42	0.12	0.19	0.16	0.25	0.26	0.31
FBgn0000463	13.49	13.02	13.65	8.69	13.75	18.21	12.57	13.12
FBgn0000464	4.13	3.95	4.58	3.58	4.44	5.28	3.56	4.64
FBgn0000473	0.37	0.48	0.18	0.33	0.36	0.9	1.5	1.85
FBgn0000477	0.25	0.71	0.12	0.29	0.21	0.08	0.33	0.08
FBgn0000479	11.66	10.46	12.57	8.34	14.02	17.34	12.94	15.48
FBgn0000482	9.53	10.04	11.47	13.02	9.13	9.89	9.72	10.67
FBgn0000489	5.31	4.19	4.36	4.51	5.28	6.7	6.9	5.46
FBgn0000490	1.32	1.62	0.34	0.99	1.11	1.48	1.72	1.36
FBgn0000492	0.02	0.08	0.08	0.02	0.02	0.04	0.1	0.02
FBgn0000497	0.07	0.11	0.02	0.05	0.06	0.06	0.09	0.06
FBgn0000499	32.64	33.69	48.43	41.05	37.33	35.43	33.71	37.47
FBgn0000500	0.28	0.37	0.28	0.09	0.19	0.09	0	0.09
FBgn0000504	2.22	3.3	1.66	1.3	1.59	1.62	1.85	1.91
FBgn0000520	16.12	15.33	21.83	18.82	18.56	16.65	16.95	17.93
FBgn0000524	28.06	31.46	44.99	36.09	34.66	38.16	28.84	33.9
FBgn0000527	0.02	0	0	0	0	0.02	0.02	0
FBgn0000529	0	0	0	0	0	0	0.03	0
FBgn0000533	24.23	25.15	33.55	31.38	22.6	24.17	24.58	23.48
FBgn0000535	0.04	0.03	0	0.01	0.16	0.03	0.05	0.08
FBgn0000536	28.51	29.09	33.3	27.66	32.98	31.35	25.9	27.38
FBgn0000541	48.93	45.35	47.61	25.43	60.43	63.43	36.28	37.06
FBgn0000542	0.8	1.09	0.41	0.72	0.72	1.05	1.17	1.12
FBgn0000543	22.93	22.66	29.42	26.94	19.74	22.37	21.09	25.12
FBgn0000546	16.32	16.81	20.29	16	19.29	23.68	15.93	18.56
FBgn0000547	25.82	26.26	27.12	20.81	28.48	33.42	23.36	25.65
FBgn0000551	0	0.1	0	0	0.1	0	0.29	0
FBgn0000556	9604.93	9014.38	7901.31	8319.24	8084.23	9172.44	9090.44	9854.85
FBgn0000557	0.49	0.46	0.19	0.56	0.82	0.83	1.14	0.94
FBgn0000559	2612.48	2678.17	2204.07	2764.95	2245.15	2410.21	2546.68	3022.18
FBgn0000560	0.04	0.07	0	0	0	0.1	0.08	0
FBgn0000562	39.13	40.32	44.59	37.94	47.26	45.14	37.94	44.69
FBgn0000565	26.33	27.13	28.57	34.87	29.24	24.58	28.36	26.74
FBgn0000566	91.72	98.9	91.44	107.18	98.64	104.11	105.04	111.21
FBgn0000567	1.61	1.15	0.92	1.41	1.07	1.82	1.74	1.66
FBgn0000568	14.73	20.58	8.15	11.1	16.89	20.84	21.42	19.43
FBgn0000575	40.14	37.61	29.37	23.34	38.03	49.09	42.48	41.26
FBgn0000576	0	0.04	0	0	0	0.02	0	0
FBgn0000577	0	0	0	0.06	0.02	0.08	0.04	0.02
FBgn0000578	18.35	19.51	19.24	14.11	20.83	24.7	18.99	19.05
FBgn0000579	611.93	542.09	856.91	808.29	567.52	556.17	571.66	631.76
FBgn0000581	19.1	19.91	27.29	18.61	23.79	25.72	18.3	21.47
FBgn0000588	24.31	28.33	45.68	33.63	28.16	29.1	24.32	28.19
FBgn0000592	0.54	0.74	0.36	0.5	0.3	0.08	2.7	0.3
FBgn0000594	0.85	1.41	0.7	0.84	0.83	0.66	0.47	0.56
FBgn0000606	0	0	0	0	0	0.11	0	0.04
FBgn0000611	82.21	83.09	84.02	78.96	91.03	87.98	76.51	79.87
FBgn0000615	151.7	143.7	238.09	261.67	152.71	177.99	171.03	198.87
FBgn0000617	40.13	39.99	43.53	43.42	38.43	35.27	39.82	40.79
FBgn0000618	37.77	36.16	40.82	39.54	38.14	30.59	41.88	32.43
FBgn0000629	33.75	34.25	43.26	35.36	34.17	35.8	30.61	33.92
FBgn0000633	0.15	0.21	0.05	0.03	0.03	0.08	0.05	0.06
FBgn0000635	10.14	12.21	3.88	5.85	8.67	11.26	11.77	12.33
FBgn0000636	19.71	23.6	6.69	11.7	15.12	19.18	18.19	17.1
FBgn0000644	36.57	15.91	33.57	83.62	15.66	37.3	42.71	53.32
FBgn0000658	0.07	0.18	0.07	0.06	0.13	0.17	0.07	0.08
FBgn0000659	0.09	0.14	0.18	0.51	0.24	0.31	0.73	0.6
FBgn0000662	30.99	30.8	47.25	34.11	39.3	42.91	33.69	37.38
FBgn0000667	41.32	44.63	52.15	50.2	40.96	45.88	44.47	50.93
FBgn0000709	13.39	14.68	20.51	18.18	14.18	16.45	14.39	16.92
FBgn0000711	31.45	29.12	34.96	27.78	33	36.02	27.87	30.97
FBgn0000719	18.17	18.37	18.8	14.8	25.68	29.43	21.36	21.56
FBgn0000721	67.44	70.37	99.79	72.24	74.67	76.51	59.95	74.91
FBgn0000723	1.21	1.88	0.53	1.91	1.11	1.51	1.63	1.5
FBgn0000808	6.35	6.4	8.93	7.44	7.37	6.17	5.77	5.65
FBgn0000810	35.7	37.83	29.86	23.3	40.41	43.52	36.84	37.62
FBgn0000826	49.89	46.65	79.83	66.29	44.88	44.86	53.03	51.52
FBgn0000927	126.33	110.93	184.75	171.66	115.4	118.03	121.78	136.91
FBgn0000928	1.46	1.77	0.48	1.56	1.02	1.27	1.87	2.25
FBgn0000964	32.55	33.61	11.63	23.62	30.17	35.03	36.97	36.03
FBgn0000996	110.93	105.78	184.44	130.49	119.27	122.76	99.95	116.01
FBgn0001075	0.01	0	0.01	0.01	0.01	0.06	0.01	0.02
FBgn0001078	29.46	27.42	27.18	20.86	35.41	40.77	27.57	26.25
FBgn0001079	8.63	10.23	15.23	13.45	9.01	10.94	9.51	10.87
FBgn0001083	0	0.03	0.01	0.01	0.01	0.01	0	0.05
FBgn0001084	9.44	10.94	16.81	12.53	11.39	11.24	8.65	10.1
FBgn0001085	20.26	18.37	25.33	17.76	24.7	24.58	18.41	19.3
FBgn0001086	95.49	82.53	146.73	116.98	100.91	99.94	82.9	96.72
FBgn0001087	26.58	26.55	34.23	25.24	32.65	32.24	24.13	29.02
FBgn0001089	0.9	1.81	0.29	3.11	0.33	0.88	1.75	1.86
FBgn0001090	1.3	1.66	1.79	1.57	0.73	2.99	2.55	1.37
FBgn0001091	536.82	508.33	629.09	671.47	489.46	451.03	514.04	491.34
FBgn0001092	1237.03	1155.91	1773.97	1754.42	1353.52	1209.47	1248.44	1256.8
FBgn0001098	149.82	166.36	166.59	161.32	144.36	161.36	173.9	175.85
FBgn0001099	32.61	29.12	31.56	23.56	38.19	28.66	30.96	26.48
FBgn0001104	91.35	103.3	121.1	101.34	105.85	101.61	94.14	91.21
FBgn0001105	92.21	87.32	98.69	88.97	96.63	102.26	89.02	91.12
FBgn0001108	30.18	29.33	42.31	34.73	30.16	29.72	26.08	33.16
FBgn0001112	0.09	0.12	0.02	0.1	0.1	0.12	1.01	0.17
FBgn0001114	0.96	1.58	0.4	0.69	0.23	0.6	0.61	0.52
FBgn0001120	523.89	532.32	682.2	568	625.05	494.38	504.31	455.72
FBgn0001122	19.86	19.71	16.5	11.61	23.83	26.67	17.93	18.44
FBgn0001123	10.47	13.04	4.11	7.18	9.93	10.54	12.67	10.81
FBgn0001124	88.31	88.67	101.23	103.85	91.15	86.69	86.89	95.95
FBgn0001125	207.46	200.94	239.66	257.84	200.37	191.29	211.58	226.38
FBgn0001128	106.56	115.36	146.84	141.08	138.56	131.95	140.71	133.39
FBgn0001133	21.04	20.4	28.53	24.28	20.57	20.92	20.3	20.51
FBgn0001134	0	0.01	0	0.03	0.01	0.03	0.03	0.03
FBgn0001137	17.66	21.2	14.81	15.46	14.89	17.23	18.57	17.98
FBgn0001138	0.01	0.02	0	0	0	0.09	0	0
FBgn0001139	66.67	63.8	98.06	73.2	76.24	80.27	69.06	78.68
FBgn0001142	120.71	120.58	182.52	171.63	186.73	158.84	154.77	150.59
FBgn0001145	5.94	10.52	3.86	39.4	9.04	11.66	24.55	21.69
FBgn0001147	0	0	0	0	0	0.02	0.07	0
FBgn0001148	0	0	0	0.03	0	0	0	0
FBgn0001149	643.58	626.69	781.44	695.37	1238.51	1137.76	1260.68	1152.44
FBgn0001150	0.32	0.2	0.08	0.11	0.23	0.42	0.51	0.37
FBgn0001168	15.38	23.06	5.45	11.07	15.32	20.34	21.93	19.16
FBgn0001169	22.31	19.39	29.74	18.65	24.81	30.09	19.58	25.55
FBgn0001170	0.18	0.15	0.06	0.06	0.06	0.12	0.15	0.15
FBgn0001179	24.01	21.41	26.97	25.37	22.91	22.69	22.43	24.95
FBgn0001180	17.04	18.02	30.55	20.14	22.26	26.79	17.57	19.65
FBgn0001185	12.58	13.36	14.13	10.93	14.05	14.54	12.73	12.13
FBgn0001186	61.22	70.78	66.17	56.16	68.42	77.32	65.86	66.63
FBgn0001187	1.1	1.43	2.3	5.54	2.01	1.36	4.63	4.87
FBgn0001189	16.39	18.34	16.39	16.96	16.48	18.6	16.1	18.52
FBgn0001197	614.15	694.01	742.05	617.24	731.18	696.08	657.34	676.98
FBgn0001202	17.25	19.46	22.85	21.23	18.61	19.51	17.91	19.17
FBgn0001206	15.11	15.73	27.23	17.56	18.41	19.62	13.14	16.73
FBgn0001208	1.24	1.56	0.37	0.59	0.62	0.96	0.59	0.89
FBgn0001215	142.05	153	170.93	122.51	171.08	183.79	162.04	163.95
FBgn0001216	0.12	0.14	0.04	0.2	0.14	0.12	0.19	0.08
FBgn0001217	0.42	0.49	0.14	0.53	0.74	0.39	0.6	1.03
FBgn0001218	430.09	340.23	428.53	422.57	385.64	385.51	292.83	388.5
FBgn0001220	140.26	144.09	132.98	161.16	146.17	141.97	147.46	165.93
FBgn0001222	51.85	56.29	79.9	59.16	59.71	64.26	49.7	55.87
FBgn0001223	20.18	19.37	29.55	26.35	18.08	17.06	15.16	15.89
FBgn0001224	28.03	22.28	46.94	44.38	22.26	19.69	26.35	21.51
FBgn0001225	1340.82	1104.46	1680.72	1473.84	1550.14	1283.11	1317.35	1163.08
FBgn0001226	683.21	501.85	916.89	689.81	681.42	655.53	571.66	621.29
FBgn0001227	2.01	2.71	1.8	1.91	2.14	3.29	3.19	2.25
FBgn0001228	1.54	2.32	0.93	0.82	1.37	1.92	1.19	2.31
FBgn0001229	0.63	0.68	0.21	0.31	0.99	0.68	0.83	0.52
FBgn0001230	1.76	1.44	1.84	1.61	2.15	2.97	2.31	2.52
FBgn0001233	1539.09	1381.6	1634.14	1758.41	1408.99	1368.4	1309.93	1520.12
FBgn0001235	0.35	0.29	0.16	0.22	0.21	0.57	0.74	0.64
FBgn0001247	28.99	29.53	27	27.02	28.83	28.09	25.59	29.6
FBgn0001248	291.15	298.93	366.5	380.55	296.38	273.04	299.78	295.64
FBgn0001250	1.09	1.37	0.59	1.28	0.78	1.03	1.74	1.62
FBgn0001253	0	0	0	0.02	0	0.12	0.02	0
FBgn0001254	0	0	0	0	0	1.21	0	0
FBgn0001255	1.04	0.89	1.68	1.26	0.8	0.7	1.16	1.3
FBgn0001256	0	0	0	0	0	0.75	0	0
FBgn0001257	34.58	30.49	21.9	30	24.48	30.41	29.7	30.96
FBgn0001258	0.41	1.06	0.33	1.87	0.29	1.34	0.92	1.33
FBgn0001259	0.02	0	0	0.02	0	0.03	0	0
FBgn0001263	0.02	0.04	0.02	0.09	0.04	0.04	0.06	0.07
FBgn0001269	0	0	0.03	0	0.04	0	0.04	0.04
FBgn0001276	26.6	27.87	38.41	30.35	28.07	27.96	28.58	27.94
FBgn0001280	115.1	125.87	110.63	118.18	128.44	113.83	119.82	109.25
FBgn0001281	1.26	1.15	0.47	0.57	0.48	0.67	0.94	1.6
FBgn0001285	0	0.04	0	16.86	0	2.23	5.64	4.93
FBgn0001291	47.75	47.29	57.65	55.85	57.42	50.25	47.91	47.79
FBgn0001296	39.41	46.39	17.95	39.55	34.3	43.55	57.04	53.98
FBgn0001297	13.88	17.07	7.03	9.86	14.97	16.48	17.9	14
FBgn0001301	13.62	13.8	17.2	13.35	14.1	14.59	11.61	13.91
FBgn0001308	59.52	52.89	81.13	69.24	58	60.66	53.91	62.17
FBgn0001311	0.06	0.05	0.05	0.03	0.05	0.06	0.03	0.04
FBgn0001316	34.14	37.71	30.1	31.07	38.69	41.68	39.09	38.9
FBgn0001319	0.03	0.01	0.04	0	0.03	0.1	0.01	0.01
FBgn0001320	0.07	0.17	0.1	0.13	0.05	0.19	0.19	0.12
FBgn0001321	0	0.08	0.06	0.09	0.08	0.11	0.11	0.13
FBgn0001323	0.02	0.07	0	0.04	0	0.15	0.06	0.05
FBgn0001324	8.81	8.15	14.59	11.03	7.63	11.21	9.86	14.25
FBgn0001325	0.04	0.04	0.06	0.08	0.14	0.1	0.06	0.02
FBgn0001330	16.25	15.38	17.56	18.43	16.9	17.17	16.13	17.87
FBgn0001341	25.76	24.26	19.49	22.64	25.93	26.15	27.38	29.56
FBgn0001404	24.87	25.12	30.84	22.37	27.38	32.94	24.68	25.77
FBgn0001491	72.83	68.46	77.86	66.54	79.73	65.41	61.69	58.09
FBgn0001565	109.82	111.81	113.15	120.01	102.2	100.28	106.02	117.08
FBgn0001612	26.09	23.69	30.55	22.9	25.88	25.85	20.23	22.99
FBgn0001624	34.83	37.92	27.06	21.4	38.59	39.63	36.79	34.76
FBgn0001941	106.04	128.05	118.61	141.85	128.06	112.26	113.98	116.44
FBgn0001942	2200.26	2158.98	1597.3	1869.7	1956.9	1878.98	2149.18	2041.64
FBgn0001961	65.04	68.42	70.53	79.43	66.89	64.18	69.37	69.64
FBgn0001965	9.13	9.8	14.05	10.75	10.62	11.61	9.43	12.26
FBgn0001967	0	0.06	0.12	0.18	0	0.06	0	0
FBgn0001970	18.03	13.95	20.16	19.76	14.65	14.9	15.09	16.02
FBgn0001974	24.82	23.36	36.33	29.61	27.25	26.05	23.04	24.53
FBgn0001977	30.05	29.87	38.17	36.32	34.46	26.98	31.08	26.99
FBgn0001978	48.18	48.03	65.24	54.9	50.68	53.2	49.34	57.64
FBgn0001981	0.04	0.07	0.04	0.13	0.07	0.24	0.18	0.15
FBgn0001983	0	0	0	0.02	0	0.02	0	0
FBgn0001986	19.39	20.56	24.61	25.12	23.12	24.42	24.37	26.92
FBgn0001987	3.05	3.78	3.09	4.94	2.57	3.24	2.84	3.17
FBgn0001989	59.6	65.15	67.8	77.28	71.06	69.71	91.93	80.9
FBgn0001990	28.77	36.78	38.63	34.46	36.37	33.84	30.76	33.02
FBgn0001991	0.27	0.33	0.08	0.18	0.18	0.27	0.25	0.28
FBgn0001992	0.37	0.39	0.14	0.14	0.24	0.28	0.21	0.21
FBgn0001994	31.03	31.46	32.78	23.51	34.65	42.71	31.63	34.49
FBgn0001995	58.34	59.59	63.02	64.11	60	50.66	60.91	58.38
FBgn0002021	34.71	35.13	36.48	42.44	36.51	30.78	37.01	36.11
FBgn0002022	46.11	41.33	35.06	45.02	42.36	42.28	36.57	45.18
FBgn0002023	0.04	0	0.02	0	0.02	0	0.1	0.01
FBgn0002031	284.1	304.77	329.91	357.69	330.81	284.65	321.56	328.73
FBgn0002036	8.29	8.1	13.87	11.05	9.2	7.59	8.13	7.82
FBgn0002044	46.02	46.04	60.57	56.98	49.99	56.48	43.07	53.79
FBgn0002069	115.47	122.47	126.42	126.43	112.23	115.26	131.96	139.26
FBgn0002121	73.24	69.93	71.99	49.85	87.91	86.95	58.92	58.79
FBgn0002174	35.42	32.73	43.2	44.74	43.06	44.74	51.49	56.14
FBgn0002183	102.49	101.13	127.51	114.28	100.07	101.22	93.61	115.18
FBgn0002283	70.36	68.21	90.1	76.75	74.37	67.62	66.04	62.99
FBgn0002284	255.63	249.56	315.04	313.85	253.65	249.98	244.37	257.76
FBgn0002306	0.1	0.21	0.06	0.13	0.04	0.21	0.17	0.11
FBgn0002354	29.87	28.65	26.21	30.69	28.2	23.89	29.75	22.84
FBgn0002413	101.45	106.95	152.02	117.66	122.89	127.04	109.52	114.17
FBgn0002431	28.88	29.97	31.07	21.31	35.66	37.19	25.26	28.66
FBgn0002440	0.2	0.22	0.11	0.09	0.09	0.19	0.22	0.09
FBgn0002441	18.32	18.74	28.7	22.89	17.86	20.18	15.59	20.92
FBgn0002466	9.89	10.95	16.83	11.97	12.19	13.81	10.15	10.69
FBgn0002521	103.43	80.11	79.38	55.44	103.77	98.74	70.44	66.05
FBgn0002522	0.06	0.02	0	0.25	0	0.1	0.19	0.09
FBgn0002524	40.16	42.98	60.53	53.52	44.06	45.85	37.23	45.11
FBgn0002525	86.74	84.08	105.19	91.04	88.77	93.6	85.14	90.49
FBgn0002526	12	16.28	3.66	8.67	12.36	13.32	14.57	15.78
FBgn0002531	0	0	0	0	0	0	0.1	0.05
FBgn0002533	0.06	0	0	0	0	0	0	0
FBgn0002534	0	0.1	0	0	0	0	0	0
FBgn0002542	64.4	60.86	84.57	74.63	67.08	63.64	51.98	59.75
FBgn0002543	0.38	0.64	0.12	0.26	0.31	0.46	0.45	0.4
FBgn0002552	15.05	18.61	29.3	22.02	17.99	22.81	16.43	19.22
FBgn0002561	0.09	0	0	0	0	0	0	0
FBgn0002562	0	0	0	0	0.02	0	0.11	0.02
FBgn0002563	0.1	0.04	0.1	0.1	0.06	0.08	0.38	0.34
FBgn0002564	0	0.1	0	0.6	0.04	0.06	0.32	0.28
FBgn0002565	0.02	0.02	0.41	0.13	0	0.04	0.13	0.09
FBgn0002566	46.35	46.39	35.64	31.52	49.26	41.5	36.6	35.27
FBgn0002567	45.17	44.91	63.86	57.3	52.23	55.77	48.37	53.8
FBgn0002569	0.03	0.47	0.05	6.69	0.92	0.94	2.41	3.13
FBgn0002570	0.2	7.6	0	19.76	0.31	10.4	14.35	18.57
FBgn0002571	0.14	0.37	0.17	7.72	0.31	1.04	1.54	2.64
FBgn0002573	0	0	0	0	0	0.02	0	0
FBgn0002576	0.02	0.02	0.03	0.05	0.02	0.02	0	0
FBgn0002577	0.52	0.34	0.39	0.55	0.3	0.29	0.19	0.15
FBgn0002578	0	1.25	0.03	18.64	0	3.04	4.27	4.95
FBgn0002579	2853.22	2903.72	1414.55	2128.06	2176.68	2236.49	2830.07	2321.54
FBgn0002590	1428.54	1536.81	826.45	1289.53	1196.02	1192.31	1576.12	1381.04
FBgn0002592	0.38	0.43	0	0.27	0.32	0.59	0.48	0.53
FBgn0002593	3432.67	3376.97	2050.45	2862.64	2660.86	2563.09	3566.4	2943.69
FBgn0002607	4194.21	4427.9	2776	3698.81	3568.07	3461.39	4562.7	3966.8
FBgn0002609	13.22	15.33	4.11	9.23	13.48	14.4	19.9	17.48
FBgn0002622	2939.16	2881.99	1968.93	2594.99	2791.29	2743.75	3387.61	3238.67
FBgn0002626	3531.84	3482.16	2177.28	3102.98	3265.46	3143.31	4154.8	3453.7
FBgn0002631	0.06	0.12	0	0	0	0	0	0.06
FBgn0002632	0.05	0.04	0	0	0	0.09	0.04	0
FBgn0002633	0.64	0.94	0.31	0.94	1.1	1.04	1.3	1.5
FBgn0002638	183.45	194.63	238.63	218.85	204.63	200.1	202.41	209.24
FBgn0002641	18.53	19.28	27.34	23.78	19.55	19.02	16.58	20.38
FBgn0002643	4.83	5.61	5.05	4.25	5.45	7.09	6.13	5.73
FBgn0002645	47.08	43.78	47.12	35.52	52.4	57.55	42.62	45.87
FBgn0002673	60.96	61.3	95.28	64.67	69.28	66.29	47.8	55.84
FBgn0002707	15.76	15.77	21.34	18.94	16.63	15.59	15.66	18.83
FBgn0002709	11.36	11.36	13.37	9.09	12.77	12.64	10.03	11.92
FBgn0002715	23.07	22.85	32.94	27.34	25.87	23.55	22.06	21.21
FBgn0002716	0.49	0.68	0.47	0.31	0.79	0.98	0.65	0.65
FBgn0002719	109.87	87.02	118.46	139.85	82.12	85.25	86.44	94.47
FBgn0002723	7.28	7.36	7.65	6.22	7.67	8.5	6.87	6.52
FBgn0002732	1.96	1.16	0.31	0.69	1.94	2.01	2.31	1.61
FBgn0002733	10.15	14.4	3.14	6.22	7.65	11.22	12.91	11.18
FBgn0002734	0	0.05	0	0	0	0.1	0.05	0
FBgn0002735	0.06	0	0.06	0.06	0	0.06	0.06	0
FBgn0002736	110.87	110.99	112.96	111.13	127.26	106.78	109.13	102.94
FBgn0002772	41.61	66.57	14.94	33.62	25.06	27.16	47.42	39.11
FBgn0002773	39.2	61.66	13.78	33.83	20.72	23.88	46.51	38.11
FBgn0002774	13.27	12.79	11.41	11.18	13.89	15.59	13.55	13.68
FBgn0002775	39.17	44.08	58.79	51.37	48.22	45.73	36.3	38.79
FBgn0002778	34.56	35.79	43.7	41.43	30.25	33.35	30.54	34.06
FBgn0002780	685.37	699.06	522.29	510.08	781.16	670.29	618.96	602.02
FBgn0002781	427.36	445.38	603.48	493.29	456.04	453.12	400.56	445.65
FBgn0002783	67.86	66.18	98.21	77.25	71.53	72.98	58.38	75.65
FBgn0002787	136.91	138.88	182.52	158.41	144.9	137.59	134.87	154.58
FBgn0002789	82.34	115.26	38.02	74.91	60.93	68.04	110.23	90.01
FBgn0002791	23.71	27.03	28.29	25.43	25.18	24.8	21.03	23.19
FBgn0002838	0.07	0	0	0	0	0	0.07	0.22
FBgn0002842	0.05	0	0.05	0.05	0.38	0.16	0.11	0.27
FBgn0002855	0.16	0.21	0	0.27	0.16	0.11	6.52	0.16
FBgn0002856	0.27	0.27	0	0.13	0	0.4	7.29	0
FBgn0002862	0.24	0	0.12	0.24	0	0	0	0.12
FBgn0002863	2.12	0.38	0	0.6	0	0	44.83	0
FBgn0002865	0	0	0.04	0.18	0.04	0	0.04	0.08
FBgn0002868	175.74	219.7	219.88	531.11	381.11	243.73	384.16	261.27
FBgn0002869	0.18	0.17	0	1.74	0	1.04	0.87	0.52
FBgn0002872	35.99	36.66	39.63	28.26	39.74	38.67	30.74	31.09
FBgn0002873	21.95	22.77	20.14	12.57	28.56	29.35	19.65	18.2
FBgn0002878	7.8	6.97	13.49	12.44	6.43	7.39	6.22	7.67
FBgn0002887	12.24	11.03	14.14	8.81	11.78	11.82	9.21	10.73
FBgn0002891	5.59	5.6	7.47	5.99	5.82	6.69	4.7	5.93
FBgn0002899	23.18	23.47	36.22	27.16	28.38	24.55	19.63	23.94
FBgn0002901	13.2	15.13	20.63	16.14	12.84	15.28	12.08	13.18
FBgn0002905	4.06	3.96	4.09	3.62	4.14	4.45	4.19	4.64
FBgn0002906	20	18.41	27.5	17.55	22.32	19.92	15.24	16.41
FBgn0002909	6.96	7.2	9.11	6.62	7.89	8.29	6.3	7.34
FBgn0002914	66.64	77.13	67.1	60.02	72.01	71.86	65.21	66.73
FBgn0002917	0.03	0.01	0.03	0.08	0.02	0.07	0.03	0.02
FBgn0002921	143.89	126.23	141.6	135.13	137.63	155.72	129.63	158.02
FBgn0002922	0	0	0	0	0	0.05	0	0
FBgn0002924	47.66	48.36	73.91	58.92	45.01	46.54	44.05	51.77
FBgn0002926	11.22	8.29	4.15	9.65	6.07	7.55	5.81	7.19
FBgn0002930	2.85	3.44	1.23	3.7	1.25	1.61	2.19	2.21
FBgn0002931	0.18	0.18	0.09	0.09	0.14	0.12	0.4	0.3
FBgn0002932	12.28	12.36	18.3	11.9	16.06	17.99	12.27	14.86
FBgn0002936	0.06	0.05	0	0	0	0.06	0	0
FBgn0002938	0	0.01	0	0	0.01	0	0	0
FBgn0002939	0	0.11	0	6.71	0.44	0.38	1.86	2.81
FBgn0002940	0.06	0	0	0	0	0	0.06	0
FBgn0002941	0	0.02	0	0	0	0	0	0
FBgn0002945	0.58	0.68	0.18	0.37	0.62	0.81	0.64	0.65
FBgn0002948	39.88	38.63	68.08	56.2	42.35	44.3	38.9	43.04
FBgn0002962	197.68	203.32	311.6	302.57	218.37	207.53	214.47	200.92
FBgn0002973	11.99	14.07	16.26	15.09	15.68	18.81	16.82	15.48
FBgn0002985	0.02	0.09	0.04	0.47	0.02	0.24	0.3	0.53
FBgn0002989	15.58	16.27	22.8	19.01	17.28	16.58	12.9	16.74
FBgn0003002	0	0.02	0	0	0.05	0.12	0.07	0.08
FBgn0003008	43.15	49.12	48.55	47.47	54.78	45.32	44.12	38.78
FBgn0003009	0.42	0.9	0.34	0.3	0.16	0.23	0.37	0.57
FBgn0003011	0.02	0	0	0	0	0	0	0
FBgn0003015	538.95	557.92	465.61	474.27	593.47	618.1	530.68	504.04
FBgn0003016	13.15	13.88	11.95	9.5	14.12	16.83	13.01	13.51
FBgn0003023	171	173.21	244.79	177.34	198.31	217.04	157.39	176.58
FBgn0003028	55.14	55.27	63.13	56.02	62.97	67.5	55.45	58.26
FBgn0003034	1.07	0.27	0	0.53	0	0	10.29	0.26
FBgn0003041	33.53	40.95	54.55	41.4	40	44.27	38.99	39.98
FBgn0003042	14.79	16.64	21.89	18.45	19.14	20.91	16.98	16.66
FBgn0003044	42.76	43.16	55.99	37.34	48.9	55.81	40.18	45.03
FBgn0003046	0.15	0.36	0	0.07	0.15	0.14	0.07	0.14
FBgn0003048	4.44	4.3	4.91	4.33	5.42	6.03	4.26	5.24
FBgn0003053	5.37	6.09	2.61	4.11	6.32	7.22	7.2	7.09
FBgn0003057	0	0	0.06	0	0	0	0	0
FBgn0003060	0	0	0.09	0	0	0	0	0
FBgn0003062	161.73	193.33	117.08	178.07	164.19	171.17	234.84	224.41
FBgn0003065	0.09	0	0	0.09	0.04	0	0	0
FBgn0003067	3.47	3.15	0.77	1.51	0.54	1.7	3.03	1.55
FBgn0003068	1.59	2.37	0.89	1.76	1.53	2.18	3.27	2.94
FBgn0003071	38.2	31.81	53.58	49.03	35.3	35.3	35.26	40.08
FBgn0003074	127.49	124.57	180.15	168.9	122.18	138.42	127.88	147.16
FBgn0003076	120.83	120.16	129.91	147.13	114.47	108.31	125.24	127.05
FBgn0003079	23.1	23.02	37.93	28.61	24.7	27.03	21.92	26.98
FBgn0003082	36.8	38.83	47.28	43.83	23.93	21.24	27.29	27.71
FBgn0003087	238.71	205.23	283.87	184.41	287.3	228.47	205.87	173.74
FBgn0003089	2.64	1.76	1.18	2.36	1.58	1.99	1.42	1.6
FBgn0003090	0.53	0.9	0.2	0.43	0.54	0.71	0.88	0.73
FBgn0003091	3.94	4.38	2.18	3.39	2.47	2.57	2.3	2.42
FBgn0003093	7.48	7.65	8.16	6.76	7.95	10.31	8.15	8.72
FBgn0003114	117.38	106.45	129.58	115.87	125.55	110.07	111.85	100.96
FBgn0003116	17.47	19.58	23.02	21.95	20.33	17.3	18.04	21.57
FBgn0003117	0.02	0.11	0	0.04	0.01	0.05	0.04	0.04
FBgn0003118	5.25	7.03	3.19	4	6.56	7.04	7.13	6.85
FBgn0003124	209.66	218.19	291.34	228.57	246.12	244.21	187.26	216.12
FBgn0003129	0.51	0.61	0.19	0.29	0.39	0.41	0.43	0.31
FBgn0003130	0	0	0	0	0	0	0	0.04
FBgn0003132	0.03	0.05	0	0	0.08	0	0.05	0.03
FBgn0003134	48.46	52.4	59.22	47.87	54.83	64.07	52.85	52.42
FBgn0003137	6.64	11.84	1.53	4.87	6.21	6.7	9.92	10.73
FBgn0003139	57.05	60.98	72.53	61.58	60.49	62.34	61.51	64.84
FBgn0003140	0	0	0	0.05	0	0	0	0
FBgn0003141	89.04	82.57	96.37	88.42	109.08	90.79	94.35	78.27
FBgn0003145	0	0.02	0	0.02	0	0	0.15	0
FBgn0003149	10.4	17.01	4.4	9.81	7.59	9.18	15.51	15.11
FBgn0003159	15.74	15.8	17.84	15.73	17.28	24.19	17.75	17.95
FBgn0003162	0.91	1.45	1.34	1.32	1.8	1.64	1.38	1.53
FBgn0003165	36.14	35.04	43.62	33.24	40.54	47.45	41.58	43.46
FBgn0003169	24.98	32.64	31.92	33.38	30.34	31.6	31.09	30.73
FBgn0003174	0.69	0.73	0.36	1.02	0.6	1.04	1.17	1.21
FBgn0003175	8.82	8.69	13.76	9.56	10.01	11.48	8.88	12.05
FBgn0003187	32.03	33.62	46.1	40.09	35.97	35.89	27.35	32.08
FBgn0003189	23.78	29.37	13.32	23.17	24.36	26.37	30.92	36.48
FBgn0003204	67.22	78.05	80.31	91.28	71.16	76.4	84.89	95.86
FBgn0003205	70.04	72.81	76.55	65.46	78.73	72.46	62.52	63.44
FBgn0003206	45.86	53.55	45.87	43.71	47.42	48.05	50.35	45.97
FBgn0003209	13.6	14.97	18.74	15.03	15.28	15.88	13.09	13.66
FBgn0003210	21.35	19.85	29.21	22.99	22.86	24.15	21.24	25.08
FBgn0003218	15.31	17.27	26.01	24.52	16.55	17.63	16.82	18.76
FBgn0003227	3.72	3.85	6.13	4.5	3.59	3.45	4.35	4.2
FBgn0003231	140.75	153.72	179.8	148.47	156.9	154.65	134.22	140.05
FBgn0003248	0.08	0.07	0.07	0.04	0	0.07	0.15	0.15
FBgn0003250	0.04	0.08	0.04	0.04	0.04	0.04	0.04	0
FBgn0003254	0	0.05	0.09	0.08	0.03	0.54	0.05	0.09
FBgn0003255	0.15	0.14	0.03	0.09	0.07	0.09	0.1	0.12
FBgn0003256	245.32	213.61	217.87	166.04	161.93	150.35	127.25	110.95
FBgn0003257	76.44	86.51	75.93	91.36	75.42	70.91	84.28	85.6
FBgn0003261	327.3	416.24	294.75	305.23	361.39	406.48	412.29	392.79
FBgn0003267	0.09	0	0	0.04	0.13	0.09	0.09	0
FBgn0003268	15.62	14.21	22.58	18.36	14.96	15.36	12.65	17
FBgn0003270	0	0.07	0	0	0	0	0	0
FBgn0003274	4238.88	4576.56	2190.39	3486.26	3399.28	2931.2	4308.88	3465.49
FBgn0003275	128.38	136.2	147.67	146.26	165.39	129.67	163.98	127.12
FBgn0003277	25.77	27.29	35.5	28.81	29.38	35.09	27.82	30.52
FBgn0003278	23.62	26.37	14.54	19.31	24.02	23.47	23.97	26.06
FBgn0003279	2961.23	2965.76	2085.01	2882.9	2253.71	2470.9	3122.64	3125.26
FBgn0003285	3.66	4.83	3.49	3.19	2.11	2.08	2.43	2.09
FBgn0003292	11.21	13.04	15.91	14.16	14.53	15.16	12.52	12.3
FBgn0003295	0.03	0.08	0	0	0.14	0.11	0.11	0.03
FBgn0003300	0	0	0	0	0	0.02	0	0
FBgn0003301	1.01	0.71	0.78	0.96	0.85	1.16	1	0.99
FBgn0003302	9.83	11.49	11.74	14.73	11.28	12.05	13.12	11.72
FBgn0003308	0.06	0.08	0.11	0.66	0.16	0.14	0.61	0.63
FBgn0003310	23.61	24.2	24.91	22.67	27.36	33.67	27.21	27.48
FBgn0003312	2.45	2.63	1.48	2.81	2.29	2.22	2.69	3.41
FBgn0003313	0.14	0.45	0.15	0.15	0.08	0.22	0	0.07
FBgn0003317	40.84	44.73	57.33	45.69	49.79	47.34	39.67	45.25
FBgn0003319	0	0	0.02	0	0	0	0.02	0.02
FBgn0003321	21.91	24.85	27.31	22.84	24.04	27.14	23.93	23.23
FBgn0003326	0.11	0.11	0.03	0	0.04	0.12	0.08	0.09
FBgn0003328	8.39	12.65	3.39	9.58	6.63	8.05	8.51	7.98
FBgn0003330	31.18	31.12	42.46	40.29	36.21	30.27	34.46	34.57
FBgn0003334	31.37	32.65	42.2	30.05	35.99	39.41	28.38	32.22
FBgn0003339	0	0.03	0.01	0.01	0.01	0.04	0.02	0
FBgn0003345	19.32	21.62	9.01	11.37	18.19	21.68	21.66	15.97
FBgn0003346	71.16	67.63	91.74	83.64	69.42	66.71	65.23	73.49
FBgn0003353	9.71	9.86	7.78	6.69	7.92	7.99	6.85	7.62
FBgn0003356	0.01	0.63	0.69	348.37	0	60.47	307.17	247.91
FBgn0003357	1.11	0.93	0	250.81	0.12	48.59	280.47	231.32
FBgn0003358	0	0.23	0	13.56	0	2.38	5.82	8.1
FBgn0003360	1770.5	1713.08	1423.51	1648.4	1778.2	1625.62	1883.65	1753.86
FBgn0003366	1.25	2.03	0.42	0.91	1.55	1.58	1.56	2.34
FBgn0003371	47.42	46.02	52.18	41.61	53.76	56.35	45.64	48.56
FBgn0003372	0	0.04	0	0	0.01	0	0.01	0
FBgn0003374	0.05	0	0	0	0.11	0	0	0
FBgn0003377	0.18	0	0	0	0	0	0	0
FBgn0003380	0.14	0.03	0.09	0.04	0.17	0.14	0.08	0.06
FBgn0003382	0	0.01	0	0	0	0.14	0	0
FBgn0003386	0.35	0.49	0.1	0.12	0.32	0.4	0.37	0.29
FBgn0003388	0.34	0.53	0.15	0.4	0.5	0.49	0.34	0.55
FBgn0003390	0.91	1.81	0.68	1.24	1.23	1.06	2.06	1.52
FBgn0003391	18.14	21.01	17.55	15.58	19.39	22.86	18.35	18.57
FBgn0003392	28.76	27.61	28.34	25.81	26.93	30.92	26.1	28.5
FBgn0003396	4.67	5.14	3.66	2.7	6.11	7.67	5.95	5
FBgn0003401	53.99	59.66	70.6	64.7	66.41	58.26	64.4	68.29
FBgn0003410	43.39	44.92	62.31	45.89	57.02	56.7	46.84	48.1
FBgn0003411	0.2	0.07	0.2	0.53	0	0.27	0.33	0.2
FBgn0003415	16.31	15.29	19.88	13.04	19.91	24.22	15.7	18.06
FBgn0003416	9.08	9.23	11.49	7.73	9.72	11.68	8.52	8.25
FBgn0003423	68.89	69.73	80.36	77.71	72.16	70.78	70.28	68.83
FBgn0003429	0.19	0.21	0.04	0.5	0.11	0.25	0.47	0.41
FBgn0003430	0	0	0	0	0	0.04	0	0
FBgn0003435	5.21	4.76	2.26	2.83	4.99	5.32	4.93	4.16
FBgn0003444	15.04	15.97	17.81	14.59	18	18.41	14.34	15.28
FBgn0003447	39.94	36.04	51.37	40.45	43.27	45.26	35.34	42.46
FBgn0003448	0	0	0	0.03	0	0.18	0.03	0
FBgn0003449	163.16	159.1	159.98	156.42	167.79	136.33	158.46	138.56
FBgn0003450	8.13	8.43	10.18	10	9.1	8.06	8.42	8.4
FBgn0003459	6.57	8.69	8.83	6.98	8.08	9.33	8.49	7.08
FBgn0003460	0.66	0.92	0.25	0.48	0.63	0.77	0.77	0.8
FBgn0003462	394	388.5	473.69	522.84	444.3	393.23	469.67	424.96
FBgn0003463	1.26	1	0.46	0.58	1.11	1.16	1.52	1.28
FBgn0003464	24.53	23.09	34.6	32.67	23.25	25.41	24.74	30.69
FBgn0003475	23.98	24.05	31.93	22.19	29.65	33.97	23.98	26.15
FBgn0003479	14.42	14.6	22.77	19.47	16.23	16.32	16.32	15.95
FBgn0003480	9.72	11.48	16.01	14.78	11.65	11.12	11.31	10.19
FBgn0003482	11.48	10.3	13.92	11.14	13.76	10.03	10.79	10.24
FBgn0003483	36.48	38.91	43.56	35.25	39.43	39.87	29.57	35.05
FBgn0003486	4.36	2.58	1.82	3.33	2.64	3.44	2.94	2.61
FBgn0003495	37.8	39.66	51.94	26.25	46.27	50.89	33.25	35.7
FBgn0003499	0.01	0.07	0.04	0.06	0.04	0.09	0.11	0.12
FBgn0003502	38.09	40.19	50.23	37.38	42.79	47.32	34.95	38.81
FBgn0003507	5.59	7.62	5.35	5.27	3.59	7.02	9.35	6.68
FBgn0003510	1.46	1.2	1.88	1.82	1.3	1.17	1.56	1.55
FBgn0003511	25.01	25.36	39.02	34	29.69	26.55	26.76	26.86
FBgn0003512	33.02	33.36	40.81	40.93	38.02	33.59	37.04	36.81
FBgn0003513	0	0	0	0	0.03	0.02	0	0.01
FBgn0003514	147.29	160.88	134.28	156.46	146.61	151.5	163.4	150.38
FBgn0003515	0.31	0.42	1.05	1.73	0.94	0.94	3.06	2.3
FBgn0003517	3852.27	4160.33	2154.94	3505.08	2864.7	3080.4	4527.87	3977.62
FBgn0003520	34.63	32.64	41.78	26.32	42.49	43.31	29.4	30.43
FBgn0003525	158.95	142.57	221.19	143.9	158.35	170.21	124.95	140.53
FBgn0003527	31.59	31.27	33.01	33.78	29.52	23.59	27.37	28.48
FBgn0003545	40.75	37.24	59.86	43.5	41.25	42.42	33.68	36.98
FBgn0003557	37.48	42.97	53.09	46.42	44.23	48.43	37.16	43.22
FBgn0003559	15.12	18.3	14.5	16.57	15.04	16.02	17.47	17.87
FBgn0003567	39.75	39.03	45.45	39.3	41.97	40.98	34.77	35.19
FBgn0003575	17.33	15.72	21.51	17	16.58	17.78	16.72	17.18
FBgn0003598	49.93	50.32	84.82	56.49	56.75	60.86	42.91	52.92
FBgn0003607	301.76	298.1	326.69	314.39	363.8	312.59	314.19	305.79
FBgn0003612	117.55	124.49	173.46	131.09	141.06	146.57	107.33	119.89
FBgn0003638	53.04	55.97	60.88	51.71	58.47	59.41	54.74	52.27
FBgn0003651	0.03	0.26	0.05	0.09	0.05	0.13	0.24	0.07
FBgn0003654	57.7	60.4	73.92	72.28	57.91	56.82	59.55	60.92
FBgn0003655	149.59	161.4	224.81	192.13	177.78	172.57	157.52	161.43
FBgn0003656	50.03	54.44	65.9	42.95	46.59	52.55	44.32	52.15
FBgn0003660	124.49	139.74	144.26	136.86	151.48	135.69	139.66	131.49
FBgn0003676	290.72	287.79	329.7	354.87	303.8	275.11	309.06	341
FBgn0003683	0	0.14	0	0.07	0.07	0	0.03	0
FBgn0003687	40.77	43.15	62.27	48.19	45.89	49.46	42.35	47.63
FBgn0003701	26.56	27.55	39.58	27.58	31.58	29.5	19.83	23.35
FBgn0003710	0.42	0.58	0.28	0.15	0.36	0.15	0.28	0.74
FBgn0003714	70.88	67.09	71.9	70.62	72.19	58.67	71.05	66.38
FBgn0003716	37.29	40.35	34.48	36.65	38.12	40.28	33.79	37.73
FBgn0003719	0.05	0.12	0.04	0.06	0.01	0.07	0.04	0.04
FBgn0003721	237.61	261.91	236.73	205.52	236.76	246.34	239.34	223.47
FBgn0003731	4.96	6.46	1.52	3.86	4.19	5.29	6.13	6.43
FBgn0003732	79.6	89.44	96.92	80.41	93.38	103.97	77.87	82.39
FBgn0003733	21.44	22.37	35.88	28.18	30.48	33.7	23.45	23.94
FBgn0003741	17.66	22.65	17.26	15.8	17.89	17.2	20.49	18.8
FBgn0003742	25.4	32.04	27.54	33.37	30.09	30	31.59	30.06
FBgn0003744	47.9	51.12	69.97	60	55.64	56.81	50.82	57.16
FBgn0003747	0.07	0.07	0.07	0.03	0.03	0.03	0.07	0.03
FBgn0003748	59.16	66.65	40.05	59.02	44.37	47.44	44.81	47.5
FBgn0003751	8.64	11.59	11.23	8.32	11.64	10.98	8.96	9.55
FBgn0003861	0	0	0	0.01	0	0	0	0
FBgn0003862	6.27	6.64	5.42	3.43	8.51	9.8	6.43	5.27
FBgn0003863	0.86	47.92	0.57	493.66	3.21	151.38	294.48	383.12
FBgn0003865	0	0	0	0	0	0.06	0	0.06
FBgn0003866	0.78	0.99	0.31	0.58	1.11	1.6	1.41	1.29
FBgn0003867	1.7	1.33	0.63	1.73	0.97	1.18	2.06	1.46
FBgn0003870	30.94	32.35	36.85	28.73	33.79	42.97	32.5	32.84
FBgn0003882	44.42	46.9	57.09	43.93	49.71	47.7	40.23	47.11
FBgn0003884	1083.24	966.03	1321.22	1278.58	1001.36	1005.51	1067.42	1175.27
FBgn0003885	125.96	117.44	119.27	140.03	127.91	111.45	119.15	130.68
FBgn0003886	0	0	0.06	0	0.03	0.14	0	0
FBgn0003887	1394.6	1311.4	1764.04	1663.72	1280.74	1333.53	1414.18	1579.62
FBgn0003888	33.62	47.51	14.1	30.07	25.16	32.28	38.96	35.99
FBgn0003889	0.19	0.11	0.03	0.11	0.06	0.05	0.08	0.08
FBgn0003890	12.7	15.92	6.94	19.74	9.07	10.14	15.35	16.74
FBgn0003891	26.57	23.71	18.99	14.35	29.95	32.09	22.03	23.57
FBgn0003892	0.81	1.52	0.39	0.91	1.14	1.37	1.49	1.49
FBgn0003896	0	0	0	0	0.02	0.11	0	0
FBgn0003900	0.07	0.02	0	0.07	0	0.05	0.02	0.04
FBgn0003941	3803.53	3884.22	2461.25	3273.59	3376.28	3233.9	3481.41	3253.06
FBgn0003942	3884.88	3976.03	2385.04	3152.9	3406.05	3072.86	4108.21	3224.79
FBgn0003943	519.43	528.8	594.44	546.97	530.47	466.64	435.58	457.01
FBgn0003944	0.04	0.11	0	0.1	0.02	0.08	0.05	0.08
FBgn0003950	1.03	1.15	1.17	1.15	1.19	1.23	1.26	1.56
FBgn0003961	0.12	0.61	3.61	6.3	1.66	1.49	7.75	7.15
FBgn0003963	6.73	9.51	6.32	5.97	6.72	7.68	8.27	7.5
FBgn0003964	47.74	51.2	69.09	61.21	57.81	59.4	48.29	58.61
FBgn0003965	0.32	0.58	0	0.31	0.2	0.19	0.12	0.19
FBgn0003969	17.75	18.88	19.83	18.73	18.44	21.06	17.69	19.8
FBgn0003975	0.01	0	0	0	0	0	0	0
FBgn0003977	4.95	5.13	7.12	6.47	4.86	6.01	5.08	6.96
FBgn0003978	33.81	34.72	35.52	41.8	29.63	33.98	36.91	40.47
FBgn0003979	2561.11	1791.55	3438.21	4437.75	1255.26	2126.66	1942.52	3162.97
FBgn0003980	1535.52	976.95	1880.45	2073.5	600.57	1022.82	1027.78	1622.04
FBgn0003983	3238.18	1535.08	4425.4	5254.22	1169.08	2340.7	2486.54	3498.03
FBgn0003984	0.52	0.42	0.41	0.24	0.46	0.61	0.47	0.36
FBgn0003996	9.08	7.76	6.76	8.43	6.1	6.1	7.23	6.81
FBgn0003997	4.37	5.4	1.43	1.94	4.01	5.82	5.17	3.75
FBgn0004003	9.78	7.13	4.67	12.67	5.15	4.63	5.64	6.89
FBgn0004009	0	0	0	0	0	0.1	0	0
FBgn0004034	0.35	0.77	0.07	0.12	0.4	0.42	0.54	0.32
FBgn0004045	1205.29	1114.48	815.3	1474.64	682.89	772.78	707.67	1152.56
FBgn0004047	634.58	602.4	499.81	897.89	350.01	442.86	414.23	652.45
FBgn0004049	22.05	22.55	28.09	17.92	25.32	29.51	19.57	20.41
FBgn0004050	30.99	35.17	45.88	43.42	37.76	36.08	33.25	35.14
FBgn0004053	1.22	1.73	0.56	0.8	1.94	2.45	2.28	0.92
FBgn0004054	0	0	0	0	0	0	0.05	0
FBgn0004055	8.56	9.89	7.12	6.47	8.75	9.01	8.11	7.81
FBgn0004057	13.22	14.27	10.41	15.1	10.42	11.43	14.27	15.55
FBgn0004066	209.74	209.3	271.84	255.57	221.29	186.13	213.49	209.71
FBgn0004087	82.99	82.73	75.16	80.77	111.23	88.58	106.36	97.91
FBgn0004101	20.87	23.31	32.38	24.13	23.11	25.59	22.46	23.41
FBgn0004102	0.01	0.01	0.01	0	0	0.03	0	0.01
FBgn0004103	193.44	196.99	197.76	183.64	197.93	201.56	196	208.12
FBgn0004106	162.58	150.14	180.83	152.73	173.64	151.02	137.59	126.34
FBgn0004107	160.14	176.32	209.23	162.1	193.27	178.46	144.11	151.49
FBgn0004108	9.82	10.48	13.12	11.44	10.94	11.54	7.85	9.77
FBgn0004110	0.06	0.09	0.03	0.03	0.06	0.03	0.03	0.15
FBgn0004117	43.94	69.81	14.4	37.07	24.11	28.95	55.6	46.65
FBgn0004118	0.03	0.21	0.03	0.03	0.12	0.03	0.16	0.04
FBgn0004132	76.56	71.44	71.58	73.7	82.12	63.02	74.54	66.38
FBgn0004133	7.51	10.82	4.25	7.12	6.67	7.46	9.22	7.08
FBgn0004167	6.7	7.57	4.77	5.53	6.85	8.46	6.94	7.38
FBgn0004168	0	0	0	0	0.02	0.04	0.01	0.02
FBgn0004169	42.95	66.09	13.04	30.84	29.32	31.6	56.9	44.89
FBgn0004170	0	0.07	0	0.07	0.04	0.04	0	0
FBgn0004171	0.05	0.05	0	0.11	0	0	0.05	0
FBgn0004172	0	0.31	0	0.15	0	0	0	0
FBgn0004173	0.13	0	0.13	0.52	0	0.39	0	0.13
FBgn0004174	0	0.15	0.15	0.46	0	0.15	0.15	0
FBgn0004175	0	0.13	0	0.52	0	0	0.13	0
FBgn0004177	297.59	254.76	306.09	247.25	303.45	297.13	260.28	276.2
FBgn0004179	60.65	63.83	79.23	60.01	74.7	82.89	61.9	61
FBgn0004181	0.09	0.03	0.03	0.13	0	0	19.68	0
FBgn0004197	0.02	0	0	0.01	0	0.04	0.03	0
FBgn0004198	1.27	1.62	0.51	0.59	1.4	1.75	2.06	1.93
FBgn0004227	29.41	28	29.24	24.49	30.2	31.28	27.67	26.57
FBgn0004228	0.07	0.15	0.07	9.78	0.38	3.11	4.21	4.09
FBgn0004237	125.19	113.98	149.75	116.25	130.87	137.95	116.3	127.76
FBgn0004240	83.76	1.83	0.54	0.64	0.11	0	2.46	0.32
FBgn0004242	0.05	0.03	0.02	0.01	0.06	0.08	0.02	0.02
FBgn0004244	0	0	0.01	0	0	0.01	0	0
FBgn0004359	15.3	15.44	19.76	15.31	17.54	16.27	16.08	16.2
FBgn0004360	0.32	0.74	0.22	0.54	0.41	0.36	0.56	0.6
FBgn0004362	991.49	1019.59	1129.53	955.73	1123.06	982.82	1003.93	952.69
FBgn0004363	858.3	839.42	960.82	952.38	831.42	761.77	807.03	836.7
FBgn0004364	3.38	3.38	1.48	2.53	2.33	3.77	3.26	3.7
FBgn0004367	3.87	4.26	4.78	4.7	4.33	4.92	3.85	4.85
FBgn0004368	7.43	9.16	8.27	9.65	9.16	10.21	9.73	9.43
FBgn0004369	10.09	10.08	10.62	7.89	10.37	11.45	9.72	10.09
FBgn0004370	9.58	10.8	5.9	6.75	8.68	11.07	9.29	8.74
FBgn0004372	0.14	0.06	0.11	0.11	0.09	0.11	0.08	0.04
FBgn0004373	22.71	23.31	25.3	16.59	26.02	27.3	18.92	19.27
FBgn0004374	10.72	10.82	18.77	15	9.78	11.38	11.02	11.75
FBgn0004378	24.25	26.55	37.61	24.86	27.11	26.58	21.27	26.05
FBgn0004379	40.63	43.91	59.35	46.5	42.72	41.07	33.47	36.64
FBgn0004380	10.12	11.37	17.29	14.01	12.66	12.82	10.72	10.96
FBgn0004381	17.76	19.51	29.26	23.92	21.28	20.32	16.24	18.75
FBgn0004387	10.81	11.82	16.65	12.31	13	13.74	10.79	12.2
FBgn0004390	17.26	18	20.91	16.09	20.1	22.97	16.7	17.91
FBgn0004391	15.18	13.99	20.92	19.62	14.44	17.04	14.46	21.49
FBgn0004394	0	0.01	0	0.12	0.02	0.07	0.2	0.06
FBgn0004395	18.85	22.44	23.02	22.08	21.03	23.66	18.96	17.71
FBgn0004396	4.27	2.51	1.91	2.44	1.69	2.99	2.91	2.96
FBgn0004397	26.01	29.3	35.24	34.55	26.18	32.16	30.91	33.05
FBgn0004400	78.59	86.3	82.4	76.22	48.8	39.89	38.03	35.05
FBgn0004401	131.21	136.28	160.19	131.99	149.46	162.68	148.1	167.78
FBgn0004403	1433.89	1527.44	1015.31	1366.04	1298.23	1224.3	1692.77	1391.14
FBgn0004404	942.06	993.23	555.15	861.51	768.01	783.77	1037.62	876.76
FBgn0004406	9.8	10.27	14.28	12.42	10.12	10.78	9.88	12.8
FBgn0004407	10.54	10.49	9.42	10.05	10.38	9.35	12.08	12.04
FBgn0004414	0.44	0.15	0	0.29	0	0	19.66	0.14
FBgn0004419	1597.71	1360.9	1374.59	1132.83	1555.81	1454.59	1168.29	1173.89
FBgn0004425	0.18	0.35	0	10.26	0	11.81	19.59	21.44
FBgn0004427	0.38	1.73	0.22	16.99	0	32.45	53.89	61.69
FBgn0004428	0	0.3	0.09	11.68	0	4.09	9.4	12.15
FBgn0004430	0.11	0	0	0.97	0	2.81	4.28	4.03
FBgn0004431	0.09	0.09	0.19	0.09	0.19	0.56	0.65	0.46
FBgn0004432	1416.81	1445.17	1447.49	1574.91	1525.31	1400.23	1562.17	1474.99
FBgn0004435	25.75	22.01	22	14.47	29.91	31.68	23.9	22.17
FBgn0004436	144.52	150.85	146.36	118.45	161.88	157.38	138.05	134.67
FBgn0004449	2.41	2.71	2.87	1.97	2.33	3.05	1.97	2.31
FBgn0004456	4.67	5.97	1.65	3.33	4.63	5.26	6.04	5.88
FBgn0004463	11.6	12.64	12.29	13.24	11.2	12.3	12.49	14.03
FBgn0004465	48.21	52.04	57.28	56.86	52.28	49.93	55.74	52.36
FBgn0004507	170.03	165.07	218.16	187.38	144.8	174.93	153.44	190.43
FBgn0004509	22.89	20.35	21.74	19.91	22.84	25.21	21.41	23.11
FBgn0004510	32.29	33.54	45.59	39.35	37.47	37.43	31.28	32.6
FBgn0004511	0.01	0.01	0.01	0.01	0.01	0.07	0.03	0.01
FBgn0004512	0.24	0.36	0.3	1.86	0.2	0.3	0.82	0.69
FBgn0004513	0.49	0.54	0.41	0.36	0.55	0.51	0.4	0.35
FBgn0004514	0.21	0.22	0.09	0.11	0.19	0.11	0.14	0.16
FBgn0004516	0	0.02	0	0.02	0	0.02	0	0
FBgn0004552	0	0.3	0.1	0	0.2	0.1	0.2	0
FBgn0004554	0	0	0	0.19	0	0	0	0
FBgn0004556	41.86	40.24	37.4	34.39	39	36.16	35.07	34.75
FBgn0004567	0	0	0	0	0	0.06	0.02	0
FBgn0004569	1.49	2.97	1.66	1.98	2.05	2.52	2.44	1.97
FBgn0004573	0.04	0.04	0.01	0.03	0.01	0.07	0.01	0.06
FBgn0004574	26.59	26.64	30.15	33.19	26.21	26	28.32	26.39
FBgn0004575	0.04	0.09	0.02	0.04	0.04	0.09	0.16	0.1
FBgn0004577	0.02	0.05	0	0.04	0.02	0	0	0
FBgn0004580	0.24	0.33	0.04	0.4	0.11	0.25	0.43	0.25
FBgn0004581	0.26	0.34	0.14	0.13	0.25	0.24	0.19	0.26
FBgn0004583	2.9	3.48	1.19	1.41	3.1	3.84	3.86	3.1
FBgn0004584	52.34	54.31	67.88	56.36	54.16	50.18	48.65	48.94
FBgn0004587	295.97	300.27	332.89	310.26	334.06	328.05	328.29	334.43
FBgn0004588	0	0	0	0.13	0	0	0	0
FBgn0004594	0	0	0	0	0	0	0.13	0
FBgn0004595	0.01	0	0	0.02	0	0.13	0.01	0.02
FBgn0004597	27.96	26.18	32.15	31.54	27.7	24.54	22.63	27.28
FBgn0004598	48.19	45.97	58.57	51.57	53.34	55.1	41.51	52.84
FBgn0004606	12.58	12.87	17.34	11.99	14.4	16.14	11.39	12.61
FBgn0004607	0.12	0.08	0.06	0.05	1.64	1.21	0.83	0.55
FBgn0004611	10.68	12.72	14.2	10.7	13.12	13.3	10.83	10.85
FBgn0004618	0.03	0.03	0.05	0.05	0.02	0.12	0.05	0.05
FBgn0004619	0.01	0.01	0.01	0	0	0.01	0.01	0
FBgn0004620	0.54	0.68	0.11	0.4	0.32	0.15	0.5	0.61
FBgn0004622	0.02	0.03	0	0.03	0.11	0.12	0.31	0.16
FBgn0004623	0	0	0	0	0	0	0.03	0
FBgn0004629	28.97	42.56	12.76	30.01	25.88	28.13	34.31	23.41
FBgn0004635	0.28	0.34	0.16	0.14	0.2	0.32	0.18	0.16
FBgn0004636	64.54	62.76	68.36	51.45	67.14	80.27	64.47	66.72
FBgn0004638	96.72	95.86	88.75	78.78	106.5	99.18	81.7	79.73
FBgn0004643	45.57	44.51	73.8	64.8	49.96	50.56	43.97	53.46
FBgn0004644	0.17	0.36	0.02	0.36	0.09	0.23	0.32	0.25
FBgn0004646	36.06	42.02	17.27	26.55	38.2	44.63	43.98	44.02
FBgn0004647	4.09	4.55	3.22	3.42	4.57	5.68	5.59	5.37
FBgn0004648	35.09	35.89	33.96	32.76	37.73	40.42	32.18	34.63
FBgn0004649	203.13	159.31	187.06	233.5	175.46	197.42	169.54	239.31
FBgn0004650	21.15	22.29	16.58	23.26	24.74	27.47	22.27	26.84
FBgn0004652	1.95	2.31	0.59	0.93	1.86	2.3	2.49	2.21
FBgn0004654	42.24	45.19	42.72	55.44	37.06	46.83	57.43	57.26
FBgn0004655	24.46	24.6	43.43	32.73	27.14	31.91	25.57	29.2
FBgn0004656	20.16	20.2	25.29	17.55	25.69	30.91	22.98	23.64
FBgn0004657	29.79	39.34	29.12	26.61	30.05	37.21	33.53	30.96
FBgn0004666	9.74	11.86	5.97	9.97	8.95	10.64	13.28	10.54
FBgn0004687	155.04	159.14	111.05	129.71	129.86	134.24	159.6	140.62
FBgn0004698	59.26	53.47	69.04	55.13	58.09	54.85	47.07	54.48
FBgn0004777	0.05	0	0	0.14	0	0.09	0.23	0.05
FBgn0004780	0	0	0	0	0	0	0.21	0
FBgn0004781	0	0	0	0	0	0.05	0	0
FBgn0004784	0.02	0	0	0	0	0	0	0
FBgn0004795	49.72	51.89	80.78	63.08	58.79	65.86	48.75	54.69
FBgn0004797	11.89	11.51	8.93	12.19	12.49	12.23	10.97	11.89
FBgn0004811	45.9	44.43	69.24	51.32	50.91	48.6	41.9	46.78
FBgn0004828	679.79	751.6	651.28	706.8	784.99	752.7	800.08	712.37
FBgn0004832	23.11	22.02	33.11	28.27	24.47	19.85	22.25	23.07
FBgn0004837	11.91	12.05	15.86	11.86	13.9	15.2	10.97	11.65
FBgn0004838	364.22	342.58	371.16	316.19	431.75	445.28	351.14	379.45
FBgn0004839	0.42	0.63	0.18	0.34	0.54	0.84	0.74	0.71
FBgn0004841	0.02	0	0.02	0	0	0	0	0.04
FBgn0004842	0	0.03	0	0	0	0	0.05	0
FBgn0004852	0.71	1.27	0.23	0.59	0.92	0.65	0.96	0.86
FBgn0004854	0	0	0	0.02	0	0.03	0	0
FBgn0004855	82.89	89.19	104.15	84.71	85.56	83.58	71.89	80.94
FBgn0004856	57	63.52	78.49	73.87	67.3	63.67	69.8	71.94
FBgn0004858	1.69	2.2	0.78	1.35	1.91	2.34	2.83	2.61
FBgn0004859	6.43	6.36	1.39	2.23	4.67	6.76	5.98	5.29
FBgn0004860	5.91	7.02	9.35	5.76	6.52	7.72	5.64	6.37
FBgn0004861	1.75	1.97	0.66	1.08	1.49	2.09	2.04	1.91
FBgn0004862	0.04	0	0	0	0.04	0.03	0.07	0.03
FBgn0004863	0	0	0	0	0	0.03	0	0
FBgn0004864	19.65	20.76	25.38	18.32	22.89	24.1	17.88	19.94
FBgn0004865	0.24	0.13	0.22	0.29	0.04	0.29	0.16	0.17
FBgn0004867	2884.21	2745.56	2265.99	2757.17	2204.07	2286.79	3277.35	3017.83
FBgn0004868	209.81	197.89	247.95	242	223.08	202.3	220.81	220
FBgn0004870	0.44	0.47	0.48	0.38	0.69	0.59	0.57	0.58
FBgn0004872	112.98	138.62	95.56	104.13	122.45	121.78	115.64	114.16
FBgn0004875	31.43	32.27	38.63	30.67	37.26	42.55	30.53	36.88
FBgn0004876	16.39	15.8	25.58	18.15	19.08	21.68	16.39	20.73
FBgn0004878	1.17	1.97	0.41	0.66	1.29	1	1.05	0.8
FBgn0004880	0	0	0	0.01	0	0.08	0	0
FBgn0004882	124.27	137.86	102.61	88.95	149.24	161.58	146.25	134.47
FBgn0004885	0.72	1.61	0.34	0.8	0.52	0.59	0.69	0.58
FBgn0004888	197.05	209.51	215.29	225.35	209.36	191.8	218.87	215.07
FBgn0004889	171.45	166.6	210.71	157.8	195.67	195.4	146.81	162.84
FBgn0004892	0.02	0.04	0.02	0.21	0	0.21	0.13	0.08
FBgn0004893	3.33	4.13	1.9	3.16	2.87	3.18	4.21	4.9
FBgn0004895	0	0	0	0	0	0.04	0	0
FBgn0004896	0	0	0.04	0	0	0.02	0.04	0.04
FBgn0004898	0	0	0	0	0	0.05	0.05	0.05
FBgn0004901	60.5	65.56	75.61	72.26	64.29	58.49	70.55	72.34
FBgn0004903	29.29	29.05	38.56	30.11	35.04	33.38	26.93	30.02
FBgn0004907	538.44	549.22	404.15	431.18	525.72	543.34	524.87	506.08
FBgn0004908	28.64	26.1	29.76	31	26.35	22	23.95	25.06
FBgn0004910	2.47	3.08	1.06	2.52	2.27	2.01	3.59	2.65
FBgn0004913	76.03	73.69	109.22	84.95	81.7	75.89	63.95	74.36
FBgn0004914	18.44	22.85	21.13	20.75	20.84	24.09	22.34	23.13
FBgn0004915	62.91	68.14	70.47	67.57	68.07	61.19	61.21	59.99
FBgn0004919	0.27	0.34	0.12	0.26	0.47	0.53	0.64	0.49
FBgn0004921	207.32	194	159.73	135.04	224.11	221.18	203.94	191.89
FBgn0004924	93.25	99.79	120.31	106.03	101.73	114.71	97.71	97.69
FBgn0004926	256.5	277.1	255.28	287.06	277.42	271.25	286.62	295.44
FBgn0004956	0.86	1.22	0.39	0.56	1.02	1.25	1.39	1.08
FBgn0004957	7.82	6.8	12.98	10.54	7.02	6.54	7.58	8.68
FBgn0004959	2.48	2.75	0.83	2.56	2.56	1.94	3.01	3.65
FBgn0005198	11.14	12.01	14.06	11.87	11.39	12.29	10.12	12.5
FBgn0005278	375.21	449.77	245.68	332.97	393.83	385.65	420.67	381.5
FBgn0005322	66.97	72.59	76.57	79.7	71.39	67.5	70.24	68.66
FBgn0005355	30.81	30.04	42.98	37.13	30.11	31.02	32.41	33.87
FBgn0005386	10.55	11.68	15.88	9.33	13.58	15.84	9.43	10.25
FBgn0005390	31.69	33.88	19.97	30.48	34.22	34.45	30.5	31.97
FBgn0005391	1444.69	1531.08	956.3	1805.76	881.96	1045.34	988.86	1498.84
FBgn0005411	160.51	166.24	189.99	180.35	182.81	162.79	170.64	169.92
FBgn0005427	23.28	25.24	20.3	16.13	28.37	29.26	25.09	20.65
FBgn0005533	4206.62	4596.04	2992.27	3915.72	4325.38	4047.72	5032.45	4158.87
FBgn0005536	21.4	21.24	28.72	17.93	23.99	26.43	20.92	22.48
FBgn0005558	0.27	0.46	0.24	0.24	0.46	0.45	0.46	0.3
FBgn0005561	0.14	0.13	0.09	0.07	0.22	0.14	0.09	0.11
FBgn0005564	1.15	1.28	1.45	1.55	1.03	1.08	1.18	1.32
FBgn0005585	481.08	458.46	461.47	509.25	482.94	462.18	451.36	515.78
FBgn0005586	0.05	0.05	0.08	0.03	0.04	0.12	0.01	0
FBgn0005592	0.07	0.19	0.01	0.17	0.07	0.2	0.15	0.21
FBgn0005593	3274.59	3413.6	2384.58	3111.56	2560.56	2685.35	3372.07	3229.65
FBgn0005596	50.59	49.75	81.11	65.01	58.55	57.05	48.12	60.73
FBgn0005612	9.32	13.5	5.06	7.43	10.43	11.53	12.6	10.5
FBgn0005613	0	0	0	0	0	0.01	0.01	0.01
FBgn0005614	0.12	0.16	0.01	0.08	0.36	0.29	0.44	0.33
FBgn0005616	1.88	2	1.42	1.49	2.34	2.11	2.14	1.93
FBgn0005617	34.16	34.23	47.77	30.61	39.07	44	28.14	30.49
FBgn0005619	0.01	0.02	0.01	0	0.02	0	0	0.05
FBgn0005624	5.43	6.68	7.28	5.28	5.97	7.64	5.62	6.14
FBgn0005626	0.05	0.03	0.07	0.1	0.05	0.05	0.07	0.02
FBgn0005631	0.82	1.04	0.27	0.47	0.64	1.11	1.1	0.82
FBgn0005632	27.67	23.83	34.18	25.9	28.92	30.11	21.49	29
FBgn0005633	0.1	0.1	0.1	0	0.05	0	0.2	0.1
FBgn0005636	0	0.06	0	0.06	0.08	0.05	0.1	0.14
FBgn0005638	0.49	0.52	0.48	0.68	0.23	0.51	0.25	0.3
FBgn0005640	21.61	21.13	25.86	19.55	24.61	26.96	20.45	23.9
FBgn0005642	36.22	42.55	57.06	54.81	44.81	43.36	37.31	43.1
FBgn0005648	66.31	63.71	52.91	47.24	71.48	74.29	70.44	67.64
FBgn0005649	130.08	129.52	175.84	128.26	147.06	152.01	123.57	136.67
FBgn0005654	40.81	36.75	57.65	54.4	38.27	34.14	32.26	37.6
FBgn0005655	334.65	317.42	406.06	373.72	378.63	372.09	357.49	346.35
FBgn0005659	0.07	0.16	0	0.03	0.03	0.09	0.13	0.06
FBgn0005660	0.82	1.01	0.22	0.58	0.33	0.72	0.6	0.34
FBgn0005664	0	0	0	1.04	0	0.32	0.21	0.34
FBgn0005666	1.48	2.22	0.43	0.53	1.41	1.62	1.95	1.56
FBgn0005670	0.06	0.03	0.18	3.52	0.18	0.27	0.87	1.13
FBgn0005671	266.73	299.49	295.87	312.1	268.11	320.07	289.09	313.27
FBgn0005672	46.52	55.72	47.28	42.17	55.56	54.04	49.62	44.93
FBgn0005674	50.82	45.54	56.56	52.35	42.63	50.56	46.25	61.86
FBgn0005677	0	0.02	0.01	0.02	0	0.02	0	0.01
FBgn0005683	26.88	28.75	38.52	27.59	30.81	28.9	23.83	24.46
FBgn0005694	62.64	59.21	73.26	55.28	76.09	81.88	58.63	62.48
FBgn0005695	80.07	86.42	119.04	103.32	103.59	105.69	89.55	96.41
FBgn0005696	48.66	43.56	76.62	64.72	46.16	47	42.34	50.68
FBgn0005771	3.36	4.62	1.34	2.84	2.17	3.41	5.81	4.07
FBgn0005775	0.08	0.11	0.04	0.18	0.04	0.13	0.08	0.05
FBgn0005777	67.88	65.99	81.28	71.3	72.01	68.73	56.72	67.23
FBgn0005778	0	0	0	0.04	0	0	0	0
FBgn0005779	0.04	0	0	0	0	0	0	0
FBgn0008635	47.83	46.42	55.37	64.08	44.09	45.62	47.45	57.55
FBgn0008636	0	0	0	0	0	0.03	0	0
FBgn0008646	0	0.05	0	0	0	0.02	0.02	0
FBgn0008651	0.09	0.11	0.03	0.03	0	0.03	0.03	0.03
FBgn0010014	0.18	0.36	0.08	0.04	0.27	0.29	0.44	0.22
FBgn0010015	0.24	0.36	0.08	0.12	0.06	0.16	0.18	0.12
FBgn0010019	12.1	13.04	14.39	38.63	40.13	70.78	80.83	79.4
FBgn0010038	3.44	4.33	2.89	2.82	2.71	3.61	4.94	2.65
FBgn0010039	69.63	66.38	74.84	65.87	87.34	70.63	65.69	68.86
FBgn0010040	0.15	0.36	0.36	0.29	0.14	0.43	0.21	0.36
FBgn0010041	0.12	0.18	0.31	1.71	0.31	0.37	0.18	0.56
FBgn0010042	0.07	0.13	0.13	0.33	0.13	0.07	0.2	0
FBgn0010043	0.21	0	0.07	1.09	0.14	0.21	0.62	0.41
FBgn0010044	0.06	0	0	0.13	0	0.06	0	0.19
FBgn0010051	5.73	5.94	5.04	4.58	5.86	5.9	5.38	5.83
FBgn0010052	0.78	0.05	0.37	0.51	0.3	0.3	0.3	0.33
FBgn0010053	18.72	19.8	16.97	24.94	17.25	16.52	20.41	19.99
FBgn0010078	3576.27	3691.74	2589.98	3372.79	3846.48	3237.58	4389.52	3596.31
FBgn0010097	92.25	69.78	123.64	124.56	79.21	74.56	72.27	77.07
FBgn0010100	162.46	165.56	199.79	209.2	165.84	173.78	174.95	202.86
FBgn0010105	0.09	0.3	0.06	0.06	0.18	0.18	0.33	0.21
FBgn0010109	0.33	0.79	0.42	0.39	0.35	0.54	0.54	0.37
FBgn0010113	17.99	17.08	23.54	15.17	21.45	25.26	18.42	20.09
FBgn0010114	0.01	0.01	0	0.02	0	0.02	0	0
FBgn0010173	173.73	180.48	214.26	188.05	184.5	173.79	157.04	168.16
FBgn0010194	6.93	6.86	8.44	6.41	6.74	7.41	5.18	6.29
FBgn0010198	3820.5	3893.77	2304.5	2980.97	3595.56	3026.31	3492.92	3175.18
FBgn0010213	237.77	229.81	235.39	260.85	232.09	212.51	245.87	231.12
FBgn0010215	97.73	79.92	77.42	56.99	97.09	89.21	67.84	64.52
FBgn0010217	1023.4	1040.39	864.35	1084.37	1022.86	968.71	1078.13	1102.43
FBgn0010220	27.88	33.37	25.58	28.31	29.91	28.83	32.48	32.61
FBgn0010222	25.98	31.59	17.52	26.59	27.57	28.71	43.94	35.84
FBgn0010223	2.66	2.13	2.01	2.64	1.47	1.38	1.82	2.08
FBgn0010225	9.93	13.9	5.76	7.94	9.42	10.6	13.16	12.94
FBgn0010226	85.66	86.45	116.39	100.78	104.28	105.37	94.49	105.55
FBgn0010228	78.91	77.46	38.23	50.94	53.21	68.73	93.42	76.51
FBgn0010235	72.25	73.22	86.21	72.96	76.4	69.67	65.76	67.1
FBgn0010238	73.21	68.43	73.11	66.52	55.59	58.14	52.92	55.64
FBgn0010240	0.36	0.11	0.04	0.29	0.29	0.32	0.41	0.11
FBgn0010241	0	0.09	0.02	1.31	0.24	0.41	0.64	0.75
FBgn0010246	10.12	11.77	6.75	31.47	9.15	12.75	16.87	17.74
FBgn0010247	56.21	37.85	38.19	25.88	51.43	51.43	37.29	36.33
FBgn0010258	0.2	0.27	0.1	0.23	0.13	0.13	0.13	0.13
FBgn0010263	3.54	4.71	1.44	2.23	3.36	3.51	4.06	3.17
FBgn0010265	4164.85	4200.74	3154.38	3855.56	3845.23	3818.01	4673.92	4113.35
FBgn0010269	45.71	46.87	66.67	60.02	47.55	48.99	47.67	50.41
FBgn0010278	87.66	95.78	111.58	99.5	89.58	92.59	92.95	102.53
FBgn0010280	42.44	41.35	62.57	47.61	44.33	50.69	38.89	47.69
FBgn0010282	72.41	73.47	99.5	73.5	83.34	77.01	73.66	78.48
FBgn0010287	15.23	20.33	19.5	19.65	17.75	17.89	19.45	17.53
FBgn0010288	334.29	318.97	402.12	358.19	317.51	286.67	259.29	281.89
FBgn0010292	40.98	48.02	43.45	50.3	46.06	47.85	52.09	51.98
FBgn0010300	46.79	48.69	77.63	54.35	55.6	63.55	46.31	52.71
FBgn0010303	21.24	21.3	23.68	19.84	24.07	27.08	21.63	22.74
FBgn0010309	7.05	8.6	7.42	10.5	7.78	8.5	7.97	9.81
FBgn0010313	50.69	45.6	50.18	39.26	56.26	63.04	49.49	53.23
FBgn0010314	128.9	114.84	157.31	104.85	146.56	131.46	107.29	109.02
FBgn0010315	54.8	58.99	79.14	59.37	72.11	70.29	54.02	57.16
FBgn0010316	44.98	49	59.05	53.38	59.37	56.88	49.03	50.66
FBgn0010317	40.39	46.77	38.65	42.67	44.4	48.38	47.01	45.92
FBgn0010323	0.02	0.38	0.14	0.27	0	0.09	0.09	0.18
FBgn0010328	49.59	51.79	84.55	60.34	55.13	61.47	47.02	63.22
FBgn0010329	0.03	0.07	0.03	0.03	0.04	0.01	0.01	0.04
FBgn0010333	103.88	100.88	104.04	92.71	118.07	116.33	106.95	109.68
FBgn0010339	106.7	110.92	110.61	121.44	116.45	112.34	124.13	131.4
FBgn0010340	21.68	21.83	22.56	22.8	22.19	21.68	20.22	19.35
FBgn0010341	93.31	96.16	104.13	86.59	97.39	108.2	88.84	95.89
FBgn0010342	111.9	108.6	168.4	121.58	126.54	114.35	103.69	106.37
FBgn0010348	382.15	363.34	351.56	295.43	376.28	371.56	309.91	319.24
FBgn0010350	27.52	32.3	36.88	31.38	31.67	31.98	26.71	29.12
FBgn0010352	41.56	45.34	41.99	47.92	44.85	49.44	48.45	54.34
FBgn0010355	16.32	16.26	25.98	19.5	17.14	18.19	14.47	19.12
FBgn0010356	24.19	22.57	35.8	29.61	25.37	23.27	22.77	26.1
FBgn0010357	0.5	49.26	0.14	427.98	1.05	72.26	129.11	192.7
FBgn0010358	0.02	0	0.03	10.73	0.03	6.1	5.55	3.62
FBgn0010359	0.02	0	0.03	1.53	0.03	0	0	1.81
FBgn0010379	49.21	44.84	53.07	44.18	53.31	53.51	41.34	44.76
FBgn0010380	43.11	40.32	53.47	50.71	37	40.99	41.23	51.1
FBgn0010382	73.9	74.97	139.32	95.54	102.31	111.69	76.85	99.2
FBgn0010383	10.42	15.74	3.59	5.87	9.48	11.72	15.14	12.17
FBgn0010385	6.49	9.55	1.76	14.79	1.92	3.81	5.43	3.78
FBgn0010387	5.01	7.5	6.2	80.65	4.27	10.03	32.25	27.74
FBgn0010388	150.39	3.42	2.94	4.79	0.47	3.26	4.64	3.23
FBgn0010389	1.78	2.64	0.7	1.26	1.68	1.98	2.58	2.03
FBgn0010391	60.1	62.17	59.38	72.66	56.35	56.4	62.44	69.33
FBgn0010395	0.77	0.8	0.91	1.42	0.77	0.83	0.73	0.73
FBgn0010397	25.8	27.41	17.37	24.65	19.64	22.13	26.1	23.21
FBgn0010398	19.96	19.98	25.96	23.8	23.98	20.35	19.59	19.3
FBgn0010399	0.07	0	0	0.01	0.05	0.05	0.02	0.01
FBgn0010401	0.3	0.94	0.74	0.78	0.2	0.47	0.77	0.99
FBgn0010403	0	0	0	0	0.1	0	0.2	0
FBgn0010406	66.1	75.83	60.3	63.69	73.85	67.93	62.33	57.97
FBgn0010407	0.09	0.38	0.24	0.2	0.36	0.31	0.31	0.2
FBgn0010408	2092.5	2309.1	1444.14	1953.2	1805.66	1772.43	2340.27	2037.23
FBgn0010409	3887.11	4006.65	2721.62	3647.03	3273.11	3659.63	4161.43	3773.35
FBgn0010411	2608.63	2805.38	2063.69	2698.5	2423.32	2201.05	2898.95	2323.62
FBgn0010412	5066.83	5525.52	3584.48	4704.79	5414.43	4624.18	5749.39	4861.96
FBgn0010414	0.03	0.08	0.03	0.05	0.02	0	0.02	0.03
FBgn0010415	52.84	50.78	41.89	32.51	51.65	62.4	53.8	52.59
FBgn0010416	46.54	47.61	50.98	48.29	49.79	46.6	44.82	47.37
FBgn0010417	54.75	52.15	62.99	61.46	52.96	53.52	53.49	56.85
FBgn0010421	89.04	85.83	107.18	88.24	100.8	89.08	76.11	74.49
FBgn0010422	90.86	91.65	105.27	93.34	103.58	97.22	91.61	96.55
FBgn0010423	7.09	5.96	5.93	6.8	4.67	3.59	6.28	4.94
FBgn0010424	46.78	73.28	14.78	34.6	23.36	29.66	50.89	39.36
FBgn0010425	0.13	34.6	0.31	286.1	0.06	19.54	53.46	63.61
FBgn0010431	382.68	351.43	452.59	390.41	415.32	375.74	317.11	320.74
FBgn0010433	0	0	0.04	0	0	0	0	0
FBgn0010434	14.51	16.25	7.36	12.96	10.98	12.64	12.96	13.36
FBgn0010435	12.36	15.55	6.58	12.49	5.86	11.05	11.37	11.27
FBgn0010438	200.45	216.69	225.33	217.32	222.8	188.83	227.26	192.27
FBgn0010441	22.44	23.65	31.17	26.99	23.65	24.5	22.26	23.62
FBgn0010452	1.2	1.47	0.9	1.49	1.22	1.38	1.35	1.46
FBgn0010453	0.35	0.45	0.13	0.13	0.37	0.52	0.65	0.53
FBgn0010470	55.72	52.59	37.88	54.65	44.15	48.08	51.83	51.77
FBgn0010473	1.66	2.59	0.54	1	1.33	1.53	1.48	1.34
FBgn0010482	1.35	2.42	0.5	1.15	1.17	1.42	1.92	1.47
FBgn0010488	155.9	119.81	185.06	132.3	150.56	175.78	133.08	166.26
FBgn0010497	32.03	35.4	45.02	53.88	35.92	41.49	40.68	45.05
FBgn0010501	48.53	56.68	43.59	50.24	56.39	54.4	54.27	58.39
FBgn0010504	8.64	10.04	13.58	19.85	10.76	9.75	11.37	11.44
FBgn0010516	209.4	197.04	232.25	253.31	193.71	179.8	208.62	199.12
FBgn0010520	66.87	67.19	75.23	72.61	73.22	63.09	73.81	66.16
FBgn0010531	19.18	19.93	26.3	27.57	18.9	18.53	22.78	22.37
FBgn0010548	41.32	43.24	50.6	47.76	39.9	40.71	38.62	47.27
FBgn0010549	6.12	6.34	4.1	4.1	0.29	0.41	0.35	0.34
FBgn0010551	328.1	334.21	363.97	385.94	331.21	326.76	355.24	368.57
FBgn0010575	19.77	19.51	28.49	21.75	21.16	24.89	18.77	22.91
FBgn0010583	22.88	21.73	30.45	24.12	26.16	27.88	21.97	26.73
FBgn0010590	192.35	180.23	236.6	247.14	200.31	175.57	208.81	193.31
FBgn0010591	38.06	41.09	51.65	48.4	37.02	41.44	40.5	46.78
FBgn0010602	228.87	239.63	287.73	271.18	242.91	244.37	257.42	258.47
FBgn0010607	66.36	64.42	68.67	57.54	71.77	61.77	60.03	54.77
FBgn0010611	46.3	56.96	49.72	56.61	48.11	50.87	64.05	55.54
FBgn0010612	225.3	222.95	193.78	200.3	192.51	177.45	228.77	196.58
FBgn0010620	81.79	77.72	59.33	68.09	87.56	76.18	72.19	69.8
FBgn0010621	292.23	278.97	311.74	376.98	281.44	261.38	311.31	321.21
FBgn0010622	31.62	29.95	30.36	32.21	29.17	27.57	30.99	29.02
FBgn0010638	261.02	243.52	274.86	288.64	231.34	225.32	235.81	254.47
FBgn0010651	4.65	5.28	1.8	5.89	4.3	5.62	9.4	5.48
FBgn0010660	34.16	32.41	51.18	38.52	37.24	38.99	32.13	38.16
FBgn0010741	207.11	230.69	197.59	219.97	251.5	227.45	255.41	225.49
FBgn0010747	35.57	38.08	47.65	42.29	34.41	37.83	37.39	43.2
FBgn0010750	56.91	62.08	72.85	71.52	63.82	58.13	61.53	66.24
FBgn0010762	16.05	16.09	24.02	17.59	26.78	32.71	25.98	32.24
FBgn0010768	4.4	5.04	4.98	5.19	4.47	5.39	5.03	5.65
FBgn0010770	46.49	52.99	46.42	45.59	48.2	47.88	48.38	50.61
FBgn0010772	22.26	21.99	22.69	18.76	23.18	23.12	19.55	18.76
FBgn0010774	268.52	284.39	371.88	331.96	323.1	283.47	280.99	304.42
FBgn0010786	63.15	65.27	85.52	80.56	65.23	67.45	67.02	73.7
FBgn0010803	56.54	56.91	70.68	70.57	57.83	58.14	63.43	63.6
FBgn0010808	105.86	118.05	103.92	107.75	105.55	103.5	123.11	119.54
FBgn0010812	12.53	13.08	15.53	15.99	13.26	13.47	11.14	12.91
FBgn0010825	21.53	21.01	33.75	22.25	26.39	30.52	21.76	26.79
FBgn0010830	25.29	25.14	41.37	30.98	26.44	29.47	25.88	29.97
FBgn0010877	62.66	55.7	89.96	74.46	62.11	59.59	53.23	64.52
FBgn0010894	16.09	16.46	14.72	14.04	14.94	17.01	14.31	13.56
FBgn0010905	19.65	20.96	32.05	23.27	21.32	25.15	18.16	22.23
FBgn0010909	39.39	40.26	41.45	35.02	40.03	44.39	35.14	38.08
FBgn0010926	33.1	38.83	30.71	29.42	36.09	37.22	34.46	37.78
FBgn0011016	220.26	191	217.46	249.7	188.88	180.46	176.28	200.92
FBgn0011020	33.84	32.57	48.38	38.85	35.56	32.76	27.8	31.94
FBgn0011202	15.9	17.35	19.17	16.59	17.22	17.8	14.78	16.95
FBgn0011204	96.43	93.79	129.53	115.2	93.93	104.81	96.29	111.25
FBgn0011205	36.2	40.55	41.72	41.96	38.26	39.66	35.9	36.7
FBgn0011206	6.71	6.74	5.71	4.05	5.66	6.15	4.28	4.41
FBgn0011207	48.12	50.91	59.68	51.11	51.91	52.43	48.54	51.43
FBgn0011211	480.05	439.08	589.57	612.29	433.34	503.02	553.99	652.59
FBgn0011217	668.16	595.3	554.18	493.34	703.32	685.49	587.97	582.26
FBgn0011224	66.01	61.31	70.23	50.03	75.33	79.42	53.5	64.2
FBgn0011225	22.71	23.75	22.02	27.5	20.23	22.23	22	25.09
FBgn0011227	227.23	212.16	186.97	209.13	272.02	225.82	266.55	199.65
FBgn0011230	20.2	14.95	19.17	16.95	19.82	19.34	14.47	21.06
FBgn0011232	21.26	21.8	32.31	25.58	22.21	22.45	20.71	23.68
FBgn0011236	22.97	26.55	25.18	21.79	24.41	27.1	25.86	26.9
FBgn0011241	38.94	41.97	36.94	38.15	43.11	34.94	35.52	34.43
FBgn0011244	0	0	0	0	0	0.05	0	0
FBgn0011259	2.61	2.9	2.6	2.09	3.45	3.64	2.5	2.39
FBgn0011260	49.54	42.12	40.88	30.14	56.5	61.42	42.63	44.56
FBgn0011270	0	0	0	0	0	0.05	0	0
FBgn0011272	2504.72	2533.93	1868.59	2325.81	2021.06	2143.35	2985.21	2605.62
FBgn0011273	0	0	0	0.02	0	0	0.18	0
FBgn0011274	3.2	3.87	1.39	2.36	2.46	2.86	3.57	2.93
FBgn0011279	0	0	0	0	0	0	0.1	0
FBgn0011280	0.68	0.09	0.17	0.05	0.17	0.25	0.84	0.42
FBgn0011281	0	0	0	0	0	0	0	0.19
FBgn0011282	0.24	0.25	0	0.11	0.15	0.28	0.14	0.3
FBgn0011283	0	0	0	0	0.09	0	0	0
FBgn0011284	3924.19	4091.01	2766.51	3682.7	3307.72	3578.39	4209.37	3963.06
FBgn0011286	0.19	0.41	0.07	0.16	0.23	0.28	0.35	0.29
FBgn0011288	0.09	0.07	0.02	0.04	0.09	0.07	0.02	0.04
FBgn0011289	75.03	85.04	99.11	91.5	84.46	80.21	81.12	86.77
FBgn0011290	76.92	79.03	95.84	80.92	78.32	78.4	79.48	77.45
FBgn0011291	31.57	33	31.63	31.49	36.44	29.67	30.9	30.35
FBgn0011293	0.19	0	0	0	0.37	0	0	0
FBgn0011296	8.2	15.51	6.3	11.71	5.88	9.57	14.52	11.15
FBgn0011297	22.78	23.53	26.97	23.72	27.27	26.79	29.6	31.68
FBgn0011300	17.19	18.4	15.75	14.05	19.78	24.53	19.73	17.55
FBgn0011305	41.47	41.84	48.12	41.94	42.64	44.56	43.3	42.35
FBgn0011327	119.42	123.84	148.22	136.63	132.33	122.8	116.55	123.7
FBgn0011335	29.66	30.89	33.99	30.25	34.13	30.06	26.7	25.8
FBgn0011336	52.28	47.33	35.45	58.48	40.33	44.08	44.17	57.08
FBgn0011361	300.91	302.92	289.53	307.23	323.56	267.99	298.99	294.83
FBgn0011455	267.14	295.44	227.63	282.16	271.33	252.21	275.46	273.37
FBgn0011474	45.15	44.22	59.19	36.91	53.49	56.52	36.56	40.56
FBgn0011476	58.15	56.08	54.03	51.92	61.02	47.1	53.34	44.62
FBgn0011481	53.63	45.54	67.63	50.11	59.87	66.81	52.4	57.68
FBgn0011509	80.13	86.36	84.45	87.79	82.87	76.96	74.69	75.28
FBgn0011554	0	0.23	0.06	5.51	0.68	1.3	3.15	3.25
FBgn0011555	0.2	0.24	0.05	57.64	0.15	15.24	35.02	28.05
FBgn0011556	0	1.2	0.7	35.17	3.44	4.23	9.62	11.78
FBgn0011559	0.23	0.05	0.04	0.07	0	0	10.1	0.05
FBgn0011566	25.91	25.64	33.79	32.51	25.29	27	26.78	28.74
FBgn0011569	0.02	0.03	0.02	0	0	0.05	0.02	0
FBgn0011570	74.85	77.3	95.62	78.67	73.1	76.74	71.02	74.79
FBgn0011571	53.53	47.98	52.7	49.59	51.11	56.85	56.07	57.04
FBgn0011573	67.39	64.44	78.16	73.67	61.58	61.33	62.33	67.85
FBgn0011576	1.52	1.47	1.27	1.88	1.66	2.17	2.67	2.22
FBgn0011581	0.68	0.85	0.06	0.23	0	0.11	0.22	0
FBgn0011582	0.01	0	0	0	0	0	0	0
FBgn0011584	59.7	61.61	48.35	51.67	60.9	54.34	57.56	54.13
FBgn0011586	277.59	261.58	264.09	238.75	307.54	258.15	223.95	218.08
FBgn0011589	0.03	0.04	0.01	0.05	0.04	0.04	0.02	0.07
FBgn0011591	5.42	8.8	3.28	5.63	6.7	6.86	7.68	6.82
FBgn0011592	8.53	10.78	5.95	7.17	9.35	10.49	9.16	8.78
FBgn0011596	0.06	0.17	0.02	0.02	0.06	0.02	0.1	0.06
FBgn0011603	0.41	0.53	0.62	1.01	0.36	0.35	1.11	0.69
FBgn0011604	52.59	52.87	69.73	49.04	55.36	58.41	47.47	52.12
FBgn0011606	33.35	28.9	49.99	38.25	32.44	32.91	28.64	35.06
FBgn0011638	171.18	185.68	194.56	201.91	213.08	176.56	204.02	208.84
FBgn0011640	97.78	97.26	121.37	115.28	90.98	100.66	100.19	111.1
FBgn0011642	66.55	53.39	43.04	31.9	59.32	57.92	45.83	41.96
FBgn0011648	62.02	58.33	81.04	64.59	67.15	65.13	58.11	62.62
FBgn0011653	0	0.01	0	0	0	0.29	0	0
FBgn0011655	25.48	25.34	38.65	34.31	26.82	27.69	26.29	30.87
FBgn0011656	10.73	12.24	13.17	9.96	13.21	15.39	11.6	12.28
FBgn0011659	26.1	27.02	32.32	29.74	26.89	27.04	25.69	29.07
FBgn0011660	31.74	30.58	42.68	31.28	34.44	32.64	25.8	28.34
FBgn0011661	144.27	145.26	126	124.95	136.73	158.38	143.47	158.51
FBgn0011666	34.71	30.15	38.33	28.91	34.82	38.86	30.22	33.05
FBgn0011668	2.6	0.17	0.51	0.85	0.17	0	64.48	0.51
FBgn0011669	6.63	0	0.31	1.86	0	0	91.6	0.31
FBgn0011670	1.03	0.14	0	0.29	0	0.14	17.01	0.14
FBgn0011672	35.3	34.66	42.67	38.77	37.01	40.62	33.33	39.54
FBgn0011674	7.3	9.67	4.88	6.55	7.47	9.49	9.68	8.26
FBgn0011676	0.13	0.05	0.05	0.09	0.06	0.15	0.21	0.2
FBgn0011692	38.99	38.85	59.6	44.95	38.59	41.73	33.78	40.89
FBgn0011693	0.52	0.74	0.51	0.51	0.88	1.07	0.28	0.45
FBgn0011694	0	0	0	0.14	0	0.14	21.55	0
FBgn0011695	7.61	7.55	1.79	9.99	3.05	2.81	20.47	3.67
FBgn0011701	0.09	0.05	0.09	0	0.03	0.07	0.07	0.07
FBgn0011703	161.12	136.19	240.12	189.72	162.28	160.52	135.86	159.74
FBgn0011704	367.68	363.73	532.45	462.09	488.66	397.25	414.4	407.64
FBgn0011705	64.17	67.15	71.24	68.68	70.5	65.99	60.72	64.27
FBgn0011706	0.41	0.11	0	0.17	0.29	0.11	0.11	0.06
FBgn0011708	79.48	80.71	88.82	79.3	85.45	77.25	78.61	75.87
FBgn0011710	67.85	73.03	93.87	79.37	77.71	81.74	70.55	79.24
FBgn0011715	81.79	85.45	117.02	101.68	88.1	80.76	81.37	85.32
FBgn0011722	0.09	0.39	0.08	0.15	0.08	0.29	0.16	0.16
FBgn0011723	0.08	0.11	0	0.19	0	0.04	0.21	0.13
FBgn0011725	95.36	98.39	144.93	105.83	104.5	110.76	85.86	101.87
FBgn0011726	962.26	991.32	997.97	907.15	1021.88	878.29	927.65	844.37
FBgn0011737	24.03	26.13	35.69	30.33	25.72	27.21	24.26	26.34
FBgn0011739	11.75	11.73	16.61	10.74	14.45	17.34	12.5	14.07
FBgn0011740	10.09	10.41	16.44	12.36	11.94	12.91	9.98	11.44
FBgn0011741	23.37	23.71	25.98	24.47	19.11	23.47	25.31	27.5
FBgn0011742	54.68	62.38	69.4	66.93	64.59	67.48	64.68	60.73
FBgn0011743	0	0.04	0	0.04	0	0	0	0.07
FBgn0011745	68.73	73.74	89.53	88	73.38	70.71	78.1	74.37
FBgn0011746	11.6	20.59	4.66	8.32	5.24	7.77	9.69	8.75
FBgn0011747	76.86	71.87	52.93	44.56	78.99	76.32	56.72	54.48
FBgn0011754	26.96	31.76	36.99	35.59	34.66	36.77	35.87	36.51
FBgn0011758	0	0	0	0	0	0.02	0	0
FBgn0011760	251.76	228.22	230.56	168.31	237.7	240.61	206.16	208.21
FBgn0011761	3305.97	3124	4175.31	3655.59	4055.29	3127.12	3294.82	3067.97
FBgn0011762	39.98	39.06	46.62	40.57	45.37	36.89	37.64	33.32
FBgn0011763	74.42	83	107.91	89.53	92.52	96.6	85.97	91.58
FBgn0011766	45.83	43.86	47.31	38.18	47.61	54.24	44	47.64
FBgn0011768	129.66	127.24	155.14	158.72	167.68	166.66	194.74	202.42
FBgn0011769	16.83	19.11	18.58	16.95	23.05	21.29	20.7	20.12
FBgn0011770	79.83	76.44	91.09	94.17	80.27	70.52	83.19	83.91
FBgn0011771	18.73	19.98	21.83	21.21	20.42	19.73	16.71	19.2
FBgn0011774	31.38	33.66	54.32	43.08	33.4	33.64	29.09	34.17
FBgn0011785	15.22	15.3	25.66	19.72	17.63	20.46	15.04	19.98
FBgn0011787	170.74	160.44	197.89	193.05	145.72	155.04	161.36	160.73
FBgn0011802	21.49	20.42	20.52	14.02	23.67	22.95	17.54	16.65
FBgn0011817	33.27	33.64	46.68	30.92	39.45	49.74	35.36	35.98
FBgn0011818	53.7	48.79	59.04	46.42	54.8	54.88	48.1	53.53
FBgn0011822	0.12	0.43	0	10.93	0.27	1.55	2.98	2
FBgn0011824	69.93	73.25	45.28	62.1	72.07	84.37	83.89	79.51
FBgn0011826	48.58	43.08	70.4	53.87	53.39	56.94	46.96	57.89
FBgn0011828	8.03	19.92	2.74	7.28	4.12	5.76	9.15	9.28
FBgn0011829	0.07	0.02	0.03	0.03	0.02	0.02	0.02	0.04
FBgn0011832	5.63	2.02	0	3.95	0	0.12	0	0.3
FBgn0011834	0.06	0.09	0	2.39	0	0.4	1.01	0.95
FBgn0011836	16.88	19.64	24.49	20.78	19.19	19.28	15.49	19.17
FBgn0011837	43.03	44.85	34.9	25.7	49.26	56.67	42.27	42.73
FBgn0012034	18.3	18.58	20.4	23.91	17.34	15.93	17.69	19.16
FBgn0012036	212.8	193.77	216.03	255.11	194.46	169.21	196.78	205.08
FBgn0012037	4.19	5.52	1.54	24.54	2.37	6.9	8.76	12.69
FBgn0012042	8.01	0.77	0.49	0.98	0.08	0.34	1.52	0.2
FBgn0012051	12.33	13.93	9.13	10.29	11.01	11.88	12.04	12.96
FBgn0012058	34.34	33.68	46.44	37.79	38.21	39.96	30.56	39.08
FBgn0012344	0	0.04	0	0	0.04	0.07	0.04	0.04
FBgn0013263	43.18	49.52	42.82	46.29	45.82	50.46	48.66	46.96
FBgn0013269	342.33	354.82	339.6	338.21	388.36	350.78	396.76	405.93
FBgn0013272	77.69	98.38	23.23	56.99	66.22	74.03	80.65	76.52
FBgn0013275	0	0	0	0	0	0	5.12	0
FBgn0013276	11.85	10.91	12.77	13.66	6.91	5.58	0	5.35
FBgn0013277	0	0	0.43	0	0	0.16	0	0
FBgn0013278	0.81	0.62	0	0.84	0	0.24	0.51	0.48
FBgn0013279	0.15	0.09	0	0.13	0.17	0.08	0	0.14
FBgn0013300	0	0	0	0.08	0	0	0	0
FBgn0013301	0	0	0.08	0.08	0	0.08	0	0
FBgn0013303	99.63	87.49	84.06	65.29	100.52	88.35	83.13	72.01
FBgn0013305	74.4	80.22	68.83	70.53	69.44	67.93	72	68.21
FBgn0013307	0.53	1.38	0.44	0.65	0.65	1.1	0.65	0.93
FBgn0013308	0	0	0	0	0	0.04	0	0
FBgn0013323	2.02	3.24	0.25	1.3	0.74	0.64	0.9	1.1
FBgn0013325	1753.41	1823.47	1181.67	1593.66	1373.11	1469.04	2033.67	1733.27
FBgn0013334	14.83	14.66	14.97	14.95	16.02	15.45	15.34	15.77
FBgn0013342	0.19	0.05	0.18	0.07	0.05	0.28	0.11	0.05
FBgn0013343	11.21	10.83	10.32	5.82	13	16.52	12.05	12.31
FBgn0013347	222.62	240.49	232.86	218.21	239.28	192.98	215.34	192.96
FBgn0013348	0.19	0.13	0.06	0.13	0.13	0.31	0.56	0.31
FBgn0013432	68.04	62.41	63.11	58.79	66.39	61.09	69.19	61.57
FBgn0013433	0	0	0	0	0.02	0	0	0
FBgn0013435	16.36	16.94	19.49	19.36	18.09	17.76	18.52	19.91
FBgn0013467	0.03	0.03	0	0	0	0	0.05	0.03
FBgn0013469	1.19	1.79	0.68	0.72	1.11	2.26	2.24	1.85
FBgn0013531	34.97	39.01	46.87	41.69	37.5	36.22	32.47	33.47
FBgn0013548	47.02	49.31	86.91	74.81	57.97	58.59	52.21	58.51
FBgn0013563	9.54	11.32	14.07	12.91	10.74	9.88	9.53	10.08
FBgn0013576	78.54	61.65	104.99	72.93	92.97	98.92	81.16	96.81
FBgn0013672	5716.75	5144.85	3828.99	3349.37	5751.4	5486.24	4167.42	3154.2
FBgn0013673	545.58	397.34	256.04	275.95	496.56	860.74	318.03	217.67
FBgn0013674	6614.79	5622.24	4662.33	5065.94	6070.21	5457.99	5747.13	4640.09
FBgn0013675	2713.81	2146.26	1607.97	1833.19	2560.42	2445.7	2105.27	1652.47
FBgn0013676	13094.7	10388.7	8469.37	7943.15	12156.8	10143.6	10132.6	8298.74
FBgn0013678	4740.71	4242.1	3345.62	3099.21	4782.67	3848.82	3736.35	2973.7
FBgn0013679	496.3	493.17	400.04	372.82	707.52	684.85	697.51	543.55
FBgn0013680	90.74	108.54	64.8	74.57	102.96	107.07	73.66	66.2
FBgn0013681	307.87	227.17	153.9	192.27	234.31	235.74	244.6	183.65
FBgn0013683	4.33	9.72	5.99	3.87	14.06	13.58	4.83	4.04
FBgn0013684	454.68	439.42	338.15	347.58	526.77	474.44	434.95	352.36
FBgn0013685	19.67	17.92	10.17	10.98	14.65	13.44	10.38	10.12
FBgn0013717	27.38	24.05	36.99	28.79	26.31	27.75	24.15	25.98
FBgn0013718	45.8	46.19	51.57	39	53.19	53.26	40.37	46.09
FBgn0013720	33.81	34.61	42.47	35.39	28.96	34.29	31.98	32.33
FBgn0013725	0	0	0	0.03	0.03	0.03	0	0
FBgn0013726	89.55	91.24	107.06	84.35	95.78	97.68	91.89	104.74
FBgn0013732	37.68	37.56	50.68	33.22	43.4	46.81	33.92	36.48
FBgn0013733	3.93	4.09	2.61	3.21	4.06	5.1	4.45	4.5
FBgn0013746	97.84	91.69	89.13	82.45	99.43	84.15	85.06	82.01
FBgn0013749	290.32	232.22	257.05	235.75	286.8	221.54	228.35	200
FBgn0013750	100.07	96.64	103.68	75.33	118.49	115	93.83	93.59
FBgn0013751	0	0	0	0	0	0.02	0.05	0
FBgn0013753	36.62	42.84	59.8	52.84	47.7	41.49	42.05	41.18
FBgn0013756	35.87	34.49	42.96	27.58	41.13	42.64	28.48	34.26
FBgn0013759	20.35	20.58	26.96	20.56	19.94	23.25	18.8	21.5
FBgn0013762	26.25	25.03	32.52	30.72	25.58	24.06	24.24	23.21
FBgn0013763	170.4	158.65	170.93	184.34	157.03	159.02	147.56	167.84
FBgn0013764	46.69	45.23	66.93	59.68	51.17	50.79	51.78	53.16
FBgn0013765	29.3	26.63	43.16	28.93	32.39	37.32	28.25	32.1
FBgn0013767	0	0.08	0	0	0	0	0	0
FBgn0013770	656.55	676.82	461.59	563.78	547.97	558.78	577.93	526.72
FBgn0013771	9.53	11.73	7.54	10.16	9.31	9.04	10.7	10.04
FBgn0013772	0.14	0.37	0.68	0.39	0.09	0.14	0.37	0.25
FBgn0013773	35.84	35.25	49.05	42.63	34.78	36.09	32.98	32.16
FBgn0013799	22.5	22.49	29.27	21.98	26.28	29.29	22.87	24.26
FBgn0013810	0.67	0.72	0.45	0.39	0.91	1.01	0.82	0.73
FBgn0013811	0.01	0.04	0.02	0.03	0.04	0.05	0.05	0.09
FBgn0013813	0.64	0.58	0.68	0.36	0.46	0.33	0.33	0.51
FBgn0013949	0.61	1.68	0.21	0.94	0.22	0.43	0.54	0.51
FBgn0013953	11.75	18.59	4.5	11.85	12.56	15.03	13.61	14.88
FBgn0013954	1010.17	1046.05	1122.76	1086.84	1186.78	1010.51	1213.58	1113.26
FBgn0013972	0	0.02	0.02	0	0.02	0.02	0.06	0
FBgn0013973	0	0	0	0.01	0	0	0	0
FBgn0013981	862.72	855.53	823.61	836.23	1050.84	817.58	1035.09	846.68
FBgn0013983	7.25	8.48	6.63	8.89	5.85	6.31	7.17	6.33
FBgn0013987	48.06	51.46	58.82	47.13	53.22	52.02	45.87	48.74
FBgn0013995	17.16	18.96	26.45	27.19	18.69	19.25	17.58	20.95
FBgn0013997	8.36	8.46	6.01	6.32	8.2	9.83	7.6	7.25
FBgn0014000	0.87	1.78	0.17	0.74	0.58	0.46	0.34	0.68
FBgn0014002	381.23	354.92	417.43	475.57	321.33	333.41	331.15	386.22
FBgn0014006	20.78	20.52	26.42	23.56	21.02	21.79	19.48	24.91
FBgn0014007	31.41	28.14	27.72	17.18	39.34	36.09	21.98	23.53
FBgn0014009	93.91	106.81	104.65	97.64	112.17	111.2	106.53	100.9
FBgn0014010	113.72	115.41	100.11	96.81	111.12	116.26	107.79	103.3
FBgn0014011	18.64	20.92	11.17	13.1	17.34	21.32	17.69	16.21
FBgn0014018	23.89	29	21.64	23.7	25.35	27.83	27.25	26.31
FBgn0014019	0.11	0	0	0	0.08	0.04	0.04	0.04
FBgn0014020	137.31	139.78	139.43	102.65	147.8	145.73	143.9	139.33
FBgn0014022	32.11	29.77	27.76	21.11	31.39	31.99	28.15	28.84
FBgn0014023	90.77	91.65	83.69	90.51	99.73	71.8	94.12	81.68
FBgn0014024	17.19	18.52	20.59	18.61	16.58	19.41	17.24	20.47
FBgn0014026	4029.97	4122.48	2575.31	3583.54	3388.35	3288.49	4066.47	3794.48
FBgn0014028	100.62	107.71	107.67	124.17	99.54	104.52	118.4	114.32
FBgn0014029	54.99	63.79	70.42	67.05	65.69	64.67	65.95	70.41
FBgn0014031	1.02	1.33	0.82	2.22	0.94	0.86	1.36	1.6
FBgn0014032	45.71	45.19	53.2	49.27	49.01	42.28	41.22	42.32
FBgn0014033	0.3	0.49	0.2	0.22	0.15	0.2	0.29	0.24
FBgn0014037	39.46	36.39	43.03	30.04	45.24	54.53	36.38	41.83
FBgn0014073	1.43	1.49	0.86	1.5	1.19	1.25	1.12	1.14
FBgn0014075	33.84	28.39	30.05	28.46	30.95	33.87	24.32	32.02
FBgn0014076	288.94	105.36	313.07	466.74	113.79	222.75	216.03	288.24
FBgn0014092	66.31	65.63	60.05	59.5	79.46	58.78	64.28	66.71
FBgn0014127	40.6	38.85	61.65	48.31	41.06	44.41	36.04	40.75
FBgn0014133	72.19	74.75	116.22	94.38	77.24	86.4	71.67	86.01
FBgn0014135	0.1	0.11	0.04	0.1	0.05	0.26	0.14	0.11
FBgn0014141	18.31	20.45	16.12	19.67	16.37	19.45	19.71	21.66
FBgn0014143	0.22	0.09	0	0.04	0	0.06	0.04	0.11
FBgn0014163	72.17	71.07	68.07	44.11	70.7	85.82	66.4	66.8
FBgn0014179	0	0	0	0.03	0	0.18	0	0
FBgn0014184	411.62	416.61	384.72	394.21	425.49	427.09	442.24	413.31
FBgn0014189	223.83	222.01	294.93	286.64	227.3	214.02	226.37	229.65
FBgn0014269	40.51	43.62	63.57	52.64	43.34	45.4	42.8	46.68
FBgn0014340	14.54	13.23	22.46	18.21	14.69	14.86	13.37	15.01
FBgn0014342	4.03	3.82	2.63	3.8	3.55	3.39	3.99	4.25
FBgn0014343	2.08	2.34	1.26	1.38	1.46	2.96	3.01	3
FBgn0014366	38.43	44.76	51.15	46.08	43.37	40.29	40.35	42.73
FBgn0014368	0.38	0.47	0.28	0	0.09	0.37	0.37	0.28
FBgn0014380	6.53	7.89	4.23	9.58	5.94	6.81	9.32	7.49
FBgn0014388	4.72	5.42	1.53	2.41	4.6	6.3	5.84	5.63
FBgn0014391	538.09	527.15	512.36	559.82	620.67	518.21	616.91	486.14
FBgn0014395	1.48	0.97	1.3	0.86	1.47	2.2	1.82	1.67
FBgn0014396	9.64	13.45	3.91	7.4	8.95	7.08	8.54	7.95
FBgn0014411	50.02	49.35	65.28	52.56	51.74	51.69	45.53	51.23
FBgn0014417	48.88	48.93	55.58	50.11	60.21	63.28	50.04	62.61
FBgn0014427	101.16	99.46	96.39	109.82	96.21	90.21	108.19	103.59
FBgn0014454	0	0.06	0	0	0	0	0.38	0
FBgn0014455	497.24	505.88	438.7	506.25	517.37	465.78	592.61	543.42
FBgn0014464	85.64	123.02	60.34	106.87	38.55	75.51	126.23	69.86
FBgn0014465	135.72	123.55	119.71	147.67	31.41	113.13	159.36	102.67
FBgn0014466	221.72	183.43	158.38	206.74	37.88	155.98	186.93	129.38
FBgn0014469	56.05	58.24	57.62	58.44	58.13	53.36	49.29	48.64
FBgn0014857	264.28	255.41	284.77	296.66	261.01	237.26	267.06	256.86
FBgn0014859	0.03	0.04	0.03	0.01	0.01	0.02	0.01	0.01
FBgn0014861	76.35	69.74	118.48	103.08	67.38	74.71	68.49	81.58
FBgn0014863	4.26	6.78	2.04	4.59	2.8	3.2	6.07	5.11
FBgn0014865	41.73	3.21	0.21	0.21	0	0	0	0
FBgn0014868	91.83	85.91	87.35	107.71	85.19	83.43	93.43	95.69
FBgn0014869	280.65	264.39	371.2	365.88	305.13	270.07	285.65	272.78
FBgn0014870	21.25	19.17	23.62	19.37	21.65	23.29	21.87	22.35
FBgn0014877	130.23	137.37	161.09	151.76	168.25	139.64	144.27	128.52
FBgn0014879	250.28	255.94	285.21	253.32	268.99	243.52	234.75	234.39
FBgn0014903	1.57	3.22	1.14	7.79	1.41	2.21	4	2.91
FBgn0014906	56.41	62.22	65.34	57.73	71.04	72.42	57.31	63.22
FBgn0014930	23.97	25.44	24.18	28.37	24.11	22.51	28.08	25.13
FBgn0014931	27.73	30.44	22.68	23.66	30.49	28.79	29.16	26.76
FBgn0014949	0.68	0.34	0.78	0.67	0.68	0.22	0.78	0.44
FBgn0015000	27.67	32.13	42.23	40.46	39.85	34.08	34.87	33.78
FBgn0015001	0.06	0.13	0.19	13.66	0.95	2.27	4.72	4.57
FBgn0015008	0	0	0	0.03	0	0	0	0
FBgn0015010	0.03	0.2	0.03	0.15	0.1	0.76	0.1	0.15
FBgn0015011	0.11	0.31	0.31	0.76	0.11	0.26	0.88	0.53
FBgn0015019	258.59	257.96	295.61	310.99	257.07	252.52	282.5	304.15
FBgn0015024	108.24	104.66	92.25	81.56	104.58	125.08	97.14	103.41
FBgn0015025	14.87	14.41	17.67	15.72	15.24	13.58	11.16	10.09
FBgn0015031	186.71	189.25	187.27	201.41	184.88	181.44	236.72	199.11
FBgn0015032	0	0.08	0	0.05	0	0.03	0.03	0.03
FBgn0015033	0.55	0.84	0.38	2.37	0.65	0.74	0.96	0.7
FBgn0015034	0.23	0.4	0.26	0.74	0.54	0.31	0.63	0.54
FBgn0015035	0.17	0.06	0.17	0.86	1.21	0.37	1.28	2.13
FBgn0015036	2.75	3.16	2.15	3.77	2.17	2.63	2.65	4
FBgn0015037	0.27	0.27	0.51	2.13	0.15	0.21	0.57	0.42
FBgn0015038	0.2	0.17	0.12	1.5	0.09	0.32	0.75	0.72
FBgn0015039	8.16	8.46	4.89	18.76	0.82	3.63	7	8.22
FBgn0015040	11.76	16.44	3.49	12.42	6.17	7.06	9.17	9.52
FBgn0015075	23.47	18.76	27.57	28.1	22.03	22.31	23.05	24.46
FBgn0015218	612.62	627.76	690.56	555.28	711	705.52	648.74	649.47
FBgn0015221	486.74	536.46	394.29	477.3	421.11	482.01	506.66	474.54
FBgn0015222	451.07	498.56	394.87	486.74	426.8	442.49	504.49	467.04
FBgn0015229	84.86	85.13	78.5	55.48	98.8	105.85	82.79	72.77
FBgn0015239	26.54	26.94	33.05	33.22	30.69	31.53	27.93	29.65
FBgn0015240	21.08	21.33	28.85	26.27	21.69	22.25	19.79	23.19
FBgn0015245	258.29	274.3	280.91	360.79	266.52	264.69	351.14	347.42
FBgn0015247	48.79	52.14	58.46	61.27	50.16	49.91	56.58	53.39
FBgn0015268	1180.64	1264.09	999.79	1124.99	1264.87	1135.65	1311.9	1224.46
FBgn0015269	6	5.7	6.21	4.47	6.72	7.6	5.38	5.74
FBgn0015270	33.15	32.43	55.45	39.21	37.6	36.68	32.06	36.2
FBgn0015271	35.91	32.46	48.3	44.92	40.48	34.43	34.07	34.08
FBgn0015277	6.93	8.47	9.64	10.05	6.49	7.94	8.89	9.53
FBgn0015278	25.72	24.78	31.07	26.78	27.98	30.63	23.32	25.05
FBgn0015279	26.01	26.8	29.89	22.86	28.28	29.54	23.04	26.87
FBgn0015282	213.73	190.07	276.68	269.77	212.82	180.46	194.69	212.9
FBgn0015283	189.96	163.01	216.71	217.24	175.58	167.1	174.82	181.03
FBgn0015286	44.51	47.06	51.44	38.18	74.62	73.99	56.3	58.5
FBgn0015288	1198.13	1300.19	830.04	961.41	895.32	1151.29	1441.6	1339.23
FBgn0015295	14.63	16.13	18.96	23.12	13.26	14.21	15.87	15.42
FBgn0015296	42.77	46.39	51.62	48.7	41.99	42.16	46.11	42.99
FBgn0015298	89.14	81.93	80.46	82.59	86.01	75.44	81.59	72.98
FBgn0015299	188.18	153.12	158.41	151.47	190.13	143.91	151.93	132.51
FBgn0015300	0	0	0	0.06	0	0	0.06	0
FBgn0015316	0.28	0.94	0.71	0.88	0.5	0.66	0.6	0.71
FBgn0015320	92.66	92.6	126.49	97.71	98.41	99.23	93.16	95.89
FBgn0015321	197.31	194.55	249.33	215.84	197.02	191.44	173.78	192.45
FBgn0015331	13.26	14.6	16.06	15.02	12.76	13.97	11.74	14.82
FBgn0015336	0.04	0.07	0.04	0.45	0.07	0.23	0.44	0.14
FBgn0015338	57.86	50.79	60.48	57.99	53.56	51.23	52.44	52.86
FBgn0015351	15.8	14.4	16.44	15.1	14.6	13.94	14.54	13.65
FBgn0015359	83.94	84.12	104.21	93.38	85.65	84.77	86.96	99.05
FBgn0015360	26.11	27.2	41.34	33.71	28.1	29.31	24.98	28.98
FBgn0015371	34.43	30.65	52.6	35.6	39.51	38.43	29.43	36.36
FBgn0015372	29.57	32.66	36.09	29.7	33.27	33.49	31.7	30.65
FBgn0015376	16.86	16.75	22.87	19.25	16.09	15.71	13.17	15.09
FBgn0015379	62.61	58.36	80.63	68.57	70.52	64.21	66.29	70.07
FBgn0015380	1.45	2.5	0.47	1.17	1.2	1.24	1.27	1.71
FBgn0015391	34.36	31.83	47.98	29.2	37.53	38.72	28.8	31.93
FBgn0015393	516.4	585.38	560.37	598.62	597.75	546	652.13	582.16
FBgn0015396	38.71	40.85	61.53	41.38	47.36	51.11	37.2	40.19
FBgn0015399	4.13	5.72	1.97	2.85	4.14	5.18	5.11	4.87
FBgn0015400	0.04	0.06	0	0.01	0.01	0.06	0.06	0.06
FBgn0015402	12.08	13.45	16.27	15.14	14.39	16.61	14.14	14.92
FBgn0015477	17.27	17.33	20.74	17.56	19.79	20.57	15.13	20.95
FBgn0015509	160.53	164.57	233.31	184.49	185.73	167.19	144.26	155.38
FBgn0015513	12.11	14.83	10.75	7.54	14.32	16.99	11.89	11.48
FBgn0015519	0.28	0.28	0.04	0.11	0.22	0.27	0.28	0.21
FBgn0015520	24.29	23.81	33.09	24.11	29.36	28.72	22.99	25.15
FBgn0015521	1517.98	1545.78	957.42	1213.54	1373.78	1289.68	1725.67	1360.77
FBgn0015522	69.68	66.24	79.04	63.25	86.51	83.96	80.67	80.22
FBgn0015524	0.02	0.04	0	0	0	0.04	0.04	0
FBgn0015527	88.69	95.83	73.07	91.96	95.96	87.74	104.3	109.86
FBgn0015541	2.22	3.72	1.17	1.89	2.14	2.46	3.23	3.07
FBgn0015544	60.9	62.01	73.41	54.46	64.33	61.67	52.64	52.15
FBgn0015546	20.34	21.07	26.76	25.6	21.79	22.56	21.14	24.32
FBgn0015550	0	0	0	0	0	0.02	0.07	0
FBgn0015553	49.59	50.51	71.8	49.01	54.67	51.16	39.71	44.83
FBgn0015558	3.51	4.72	3.8	3.04	4.74	4.14	3.73	3.46
FBgn0015561	0.03	0	0.03	0	0	0.03	0	0
FBgn0015568	34.21	42.65	28.54	37.06	36.37	33.93	43	39.65
FBgn0015569	2.9	3.77	2.8	4.7	4.63	7.29	6.29	6.44
FBgn0015570	0.63	0.7	0.3	0.36	0.57	0.67	0.67	0.89
FBgn0015571	16.34	17.03	16.28	19.28	15.16	16.64	20.36	17.98
FBgn0015572	0.61	0.92	0.32	1.55	1.1	0.92	1.18	1.17
FBgn0015574	0	0.05	0.08	0.08	0	0.03	0.14	0.08
FBgn0015575	2.07	2.32	1.12	1.71	1.03	1.15	1.29	1.83
FBgn0015576	0.92	1.18	0.74	2.34	0.53	1.02	1.36	1.18
FBgn0015577	2.34	1.85	0.62	2.09	1.41	1.88	3.14	2.19
FBgn0015582	15.8	16.3	20.81	19.32	14.78	15.28	14.54	16.56
FBgn0015583	0	0	0	0	0	0	0.61	0
FBgn0015584	1.51	0	0.11	0.23	0	0	13	0
FBgn0015585	1.79	0.35	0.35	0.18	0	0.18	11.8	0.35
FBgn0015586	0	0.13	0.04	0.13	0	0	2.37	0
FBgn0015589	7.92	8.54	10.41	8.27	10.12	11.29	8.02	9.74
FBgn0015591	0	0.1	0.1	1.42	0.1	0.24	0.44	0.43
FBgn0015600	15.02	16.15	21.26	13.57	15.63	19.85	15.07	16.79
FBgn0015602	102.6	100.28	130.17	113.17	136.71	103.26	106.35	100.21
FBgn0015609	0.85	1.02	0.3	0.4	1.48	1.62	1.76	1.43
FBgn0015614	187.9	191.76	216.27	192.77	201.16	173.66	174.8	170.96
FBgn0015615	24.39	27.1	35.61	28.44	29.19	30.64	23.36	26.25
FBgn0015618	23.61	22.16	31.09	27.39	26.05	21.14	22.39	21.83
FBgn0015621	36.95	35.38	42.92	46.16	38.09	35.31	33.49	35.94
FBgn0015622	84.85	84.14	111.65	94.29	91.72	97.83	77.32	95.73
FBgn0015623	61.39	64.9	81.77	71.95	68	72.95	64.14	73.86
FBgn0015625	169.65	168.7	305.74	208.92	214.55	203.51	157.05	186.28
FBgn0015663	3.03	2.97	2.81	3.04	2.15	1.8	1.26	1.92
FBgn0015664	34.06	38.86	51.37	43.03	40.18	42.09	33.36	37.46
FBgn0015714	4.34	6.02	2.37	2.49	6.52	6.48	6.28	6.2
FBgn0015721	0.04	0.1	0.06	0.04	0.06	0.1	0.02	0
FBgn0015737	75.82	90.36	83.44	86.55	75.03	90.43	77.88	91.3
FBgn0015754	120.66	121.25	160.13	129.28	141.14	132.26	115.38	116.82
FBgn0015756	3311.94	3519.06	2173.38	2896.23	2954.45	2891.6	3709.17	3132.6
FBgn0015765	32.07	38.15	33.79	33.52	36.81	36.87	33.66	29.97
FBgn0015766	21.99	26.99	8.21	21.29	9.66	18.51	25.13	22.35
FBgn0015772	19.71	20.46	23.03	20.29	24.51	25.85	19.54	20.07
FBgn0015773	0.16	0.17	0.08	0.25	0.12	0.29	0.29	0.31
FBgn0015774	0.39	0.47	0.09	0.17	0.56	0.61	0.62	0.6
FBgn0015776	143.54	156.88	173.33	164.88	153.52	155.39	132.21	138.75
FBgn0015777	10.3	11.17	3.94	8.49	5.26	7.42	8.43	7.98
FBgn0015778	152.17	131.76	133.47	104.58	158.79	186.06	134.99	153.67
FBgn0015781	28.9	31.17	37.04	36.97	29.89	29.38	32.75	32.95
FBgn0015789	87.13	95.13	100.81	96.22	96.58	96.32	94.6	89.31
FBgn0015790	204.71	208.38	249.12	219.01	203.9	220.19	199.05	207.78
FBgn0015791	80.94	80.1	82.89	68.28	83.19	84.21	75.87	72.41
FBgn0015793	30.54	33.15	38.86	33.86	36.63	31.46	33.29	29.45
FBgn0015794	42.17	46.15	45.1	43.54	44.3	39.17	47.21	37.43
FBgn0015795	153.36	178.87	116.5	114.84	152.03	158.26	162.56	140.18
FBgn0015797	51.99	53.98	62.06	58.39	60.04	54.92	52.11	50.25
FBgn0015799	64.45	68.15	97.48	80.93	72.91	75.15	63.33	70.99
FBgn0015801	30.6	29.29	18.96	24.14	23.57	23.4	22.38	20.51
FBgn0015803	19.06	20.05	27.22	21.04	24.81	23.28	19.66	22.73
FBgn0015805	94.85	96.03	131.91	107.01	100.72	104.04	92.39	107.86
FBgn0015808	28.18	29.62	29.77	35.52	27.87	27.18	33.36	31.06
FBgn0015818	34.36	39.26	43.01	37.14	35.64	40.97	43.07	44.74
FBgn0015828	66.58	66.18	83.39	78.62	69.49	64.21	64.07	68.67
FBgn0015829	36.11	36.99	35.53	36.88	44.2	33.81	38.11	36.26
FBgn0015831	0.05	0.16	0.11	0.16	0.16	0.54	0.22	0.11
FBgn0015834	252.21	264.12	220.05	268.58	212.99	219.43	249.42	253.05
FBgn0015838	27.84	27.69	31.07	21.68	29.51	32.32	27.69	27
FBgn0015872	11.84	15.11	4.9	10.47	5.73	8.52	10.85	9.55
FBgn0015903	46.08	47.86	60.17	37.7	53.49	64.01	46.06	50
FBgn0015904	0	0	0	0	0	0.09	0	0
FBgn0015905	20.31	22.28	25.16	23.21	22.59	23.33	21.15	21.56
FBgn0015919	0	0	0	0	0	0.05	0.02	0
FBgn0015924	87.43	108.17	87.13	79	83.74	86	73.38	74.18
FBgn0015925	34.61	38.73	42.38	35.19	40.64	41.51	37.59	37.73
FBgn0015926	43.41	41.9	72.22	59.73	49.42	43.34	42.51	46.8
FBgn0015929	105.24	92.91	152.45	128.81	94.77	99.88	91.08	111.36
FBgn0015949	32.24	35.4	29.63	25.98	34.26	39.06	30.76	35.24
FBgn0016013	0.22	0.54	0.25	0.36	0.43	0.14	0.39	0.39
FBgn0016031	23.31	23.38	27.23	24.3	32.84	34.33	27.91	28.73
FBgn0016032	1.21	1.55	0.59	1.04	0.4	1.04	1.17	0.94
FBgn0016034	86.25	88.4	104.88	82.78	98.05	89.16	80.23	87.22
FBgn0016036	3.86	3.3	4.97	3.13	3.99	3.91	2.31	2.76
FBgn0016038	68.54	70.43	71.71	71.84	78.5	62.69	68.81	64.08
FBgn0016041	167.9	162.43	160.9	151.22	173.05	188.21	157.77	176.17
FBgn0016047	0	0.03	0	0.02	0	0.03	0.03	0
FBgn0016053	472.12	449.6	607.21	520.63	577.34	454.07	475.59	389.08
FBgn0016054	22.61	25.92	27.55	23.21	38.51	33.23	32.35	35.13
FBgn0016059	54.52	55.49	67.74	50.23	65.77	65.44	48.44	49.38
FBgn0016061	0.02	0.05	0.03	0.03	0.04	0.03	0.02	0.01
FBgn0016070	227.47	225.68	326.68	190.07	270.37	295.2	193.43	205.45
FBgn0016075	27.52	39	11.25	26.41	26.84	31.98	41.45	43.76
FBgn0016076	2.69	4.18	1.22	2.83	2.37	2.38	2.86	2.63
FBgn0016078	23.09	25.56	25.07	28.51	25.55	26.09	23.65	26.13
FBgn0016080	0.72	0.96	1.08	0.9	0.62	0.88	0.82	1.11
FBgn0016081	3.64	3.76	4.8	5.26	3.72	4.11	4	5.36
FBgn0016119	517.78	539.02	493.32	554.63	698.34	519.3	657.62	581.5
FBgn0016120	332.36	353.21	320.88	389.56	332.56	351.59	401.19	381.69
FBgn0016122	27.16	34.03	30.74	40.84	29.92	33.94	27.69	35.04
FBgn0016123	59.64	71.72	37.31	70.78	51.05	40.39	56.33	55.14
FBgn0016126	64.72	64.33	53.79	43.45	65.2	63.66	58.43	47.27
FBgn0016131	53.05	62.07	48.53	47.88	50.49	49.67	49.88	52.72
FBgn0016641	16.54	15.92	23.36	17.81	19.33	20.6	13.79	16.78
FBgn0016650	0.1	0.03	0.05	0.27	0.14	0.14	0.22	0.16
FBgn0016660	0.43	0.61	0.4	0.58	0.76	0.98	0.91	0.74
FBgn0016672	19.28	21.74	30.34	29.47	22.42	23.28	22.81	24.99
FBgn0016675	0	0	0.07	0.2	0.37	0.07	0.89	0.37
FBgn0016684	0.74	1.34	3.53	5.67	2.3	2.05	7.4	4.45
FBgn0016685	723.19	757.14	714.32	744.75	912.53	780.59	859.79	831.91
FBgn0016687	441.08	462.61	406.01	462.25	475.45	418.9	484.61	454.57
FBgn0016691	311.82	318.08	306.56	362.11	310.83	293	359.71	333.78
FBgn0016693	54.52	55.17	65.83	67.18	57.87	55.63	62.74	62.11
FBgn0016694	12.69	13.7	6	6.48	12.92	15.84	15.77	14.72
FBgn0016696	42.24	42.5	59.54	46.17	45.31	48.68	39.58	40.85
FBgn0016697	223.78	206.64	274.62	256.98	222	188.32	223.92	210.85
FBgn0016698	27.82	25.2	31.52	30.28	25.24	24.49	27.5	25.81
FBgn0016700	166.39	170.12	146.64	147.28	171.03	153.52	156.76	140.93
FBgn0016701	62.66	70.66	66.39	62.67	65.47	65	65.97	57.18
FBgn0016715	1.66	1.99	1.63	3.14	1.47	2.39	4.53	3.87
FBgn0016726	3793.4	3709.28	2346.97	3245.44	4048.84	3450.45	4101.56	3069.35
FBgn0016754	4.23	5.23	4.77	4.14	5.59	6.41	5.17	4.41
FBgn0016756	31.95	36.76	35.13	31.88	36.11	38.03	32.34	37.96
FBgn0016762	12.12	16.54	11.34	15.13	11.37	11.75	14.84	13.21
FBgn0016794	46.41	51.93	62.21	52.55	52.01	49.01	46.37	52
FBgn0016797	4.68	6.58	2.2	3.1	4.01	4.9	5.43	5.33
FBgn0016917	53.95	57.91	63.43	47.25	60.93	66.01	50.1	50.08
FBgn0016919	0.4	0.48	0.13	0.2	0.18	0.11	0.37	0.31
FBgn0016920	0.01	0.02	0.01	0	0.01	0.01	0.01	0.01
FBgn0016926	59.27	77.55	54.52	64.09	74.09	78.4	72.84	70.21
FBgn0016930	13.49	13.81	12.77	11.29	15.02	15.87	11.47	12.03
FBgn0016970	47.21	40.16	45.12	41.78	35.21	32.34	36.54	34.41
FBgn0016975	0.05	0.08	0.17	0.09	0.12	0.1	0.08	0.09
FBgn0016976	0.05	0.08	0.17	0.09	0.12	0.1	0.08	0.09
FBgn0016977	8.48	7.5	8.88	3.79	12.29	14.01	8.13	8.11
FBgn0016978	59	55.54	75.69	69.92	60.71	50.13	55.42	56.16
FBgn0016983	76.49	92.09	81.14	85.8	88.98	94.41	90.17	96.1
FBgn0016984	45.44	48.58	61.51	52.77	51.06	51.88	42.88	51.96
FBgn0017414	29.53	26.97	30.63	29.19	31.94	21.94	24.19	22.78
FBgn0017418	19.76	17.37	23.27	15.44	20.7	23.64	16.71	19.49
FBgn0017429	45.37	56.76	41.9	48.64	49.03	47.46	50.26	55.21
FBgn0017430	29.64	28.59	33.64	33.49	24.9	23.48	23.37	22.53
FBgn0017448	6.65	7.06	13.1	11.57	7.25	9.14	9.25	9.33
FBgn0017456	0	0.08	0.08	0.08	0.17	0.08	0.08	0.16
FBgn0017457	97.24	97	124.26	110.6	115.75	101.4	105.22	105.99
FBgn0017482	4.64	5.52	2.71	4.68	3.63	3.76	5.53	4.98
FBgn0017545	3893.35	3936.29	2683.61	3077.78	3397.91	3305.11	3866.14	3444.61
FBgn0017550	56.74	56.31	74.54	63.47	58.87	62.92	56.45	65.21
FBgn0017551	93.07	87.55	140.66	120.1	99.33	95.29	89.6	96.36
FBgn0017558	46.92	50.77	61.23	48.35	49.82	52.09	38.46	44.25
FBgn0017561	21.32	22.53	25.4	29.63	22.59	24.71	24.13	26.94
FBgn0017566	73.97	69.24	74.76	90.27	62.68	65.3	81.16	89.1
FBgn0017567	100.93	113.48	106.53	131.01	99.33	93.13	116.29	102.79
FBgn0017572	38.46	40.9	40.4	37.37	38.62	42.21	40.67	44.69
FBgn0017577	108.37	104.98	152.93	131.54	110.09	108.04	95.31	109.73
FBgn0017578	44.27	46.44	40.84	35.18	46.78	46.91	43.33	43.28
FBgn0017579	3824.01	3829.39	2373.74	3265.84	3289.3	3117.95	3906.43	3321.03
FBgn0017581	130.39	132.88	128.87	99.93	145.51	168.6	138.68	153.4
FBgn0017590	0	0	0	0	0.01	0.1	0.02	0
FBgn0019624	546.84	527.47	535.82	640.62	619.1	506.25	666.27	550.5
FBgn0019637	31.44	33.17	39.78	36.51	32.74	29.86	32.83	36.23
FBgn0019643	6.34	9.1	3.9	10.44	5.46	5.44	7.91	8.14
FBgn0019644	248.87	254.34	227.81	276.12	240.28	222.41	294.12	257.81
FBgn0019650	0.07	0.12	0.24	0.15	0.32	0.25	0.16	0.13
FBgn0019662	18.94	21.68	20.88	18.28	21.56	24.06	21.4	21.09
FBgn0019686	213.21	244.16	305	252.49	241.49	228.21	212.68	209.46
FBgn0019809	0	0	0	0	0.02	0	0	0
FBgn0019828	0	0.05	0	0	0	0	0	0.04
FBgn0019830	55.24	53.45	61.35	67.95	50.21	47.64	54.32	58.54
FBgn0019886	27.5	27.85	32	25.29	31.21	32.38	24.93	30.01
FBgn0019890	15.99	18.38	14.36	14.3	17.3	19.28	16.24	17.95
FBgn0019925	122.41	120.99	138.16	130.88	126.55	119.6	106.47	117.02
FBgn0019928	0	0.12	0	2.21	0	3.08	3.25	2.87
FBgn0019929	0.4	0.54	0.11	0.46	0.18	0.25	0.14	0.32
FBgn0019932	47.75	44.49	41.31	36.16	49.88	43.11	39.12	36.65
FBgn0019936	3742.04	3674.13	2142.12	3026.03	2901.57	3063.15	3751.06	3161.02
FBgn0019938	34.86	39.36	22.59	31.25	37.57	37.49	36.29	40.43
FBgn0019940	0	0.07	0	0	0	0	0	0
FBgn0019947	38.3	43.32	43.01	41.89	36.14	37.85	37.74	41.98
FBgn0019949	34.11	34.3	35.83	35.33	34.73	29.5	27.45	30.81
FBgn0019952	0.81	1.11	0.42	1.33	0.55	1	0.81	0.71
FBgn0019957	85.48	86.54	94.38	105.48	80.47	85.86	101.29	99.21
FBgn0019960	56.11	56.32	57.79	64.97	54.18	55.67	59.27	66.73
FBgn0019968	5.89	7.18	4.92	5.58	7.37	8.53	7.51	7.32
FBgn0019972	64.18	65.39	85.66	80.92	70.37	66.12	65.68	62.7
FBgn0019982	44.89	43.68	52.55	57.81	43.41	42.76	48.93	47.95
FBgn0019985	1.78	1.92	1.04	1.09	2.14	2.1	1.74	1.63
FBgn0019990	13.04	14.07	17.11	15.07	13.92	14.28	11.98	15.19
FBgn0020018	19.82	20.21	24.48	26.51	20.27	19.04	20.81	21.93
FBgn0020224	69.81	71.8	89.47	75.4	80.71	81.79	60.52	69.81
FBgn0020235	290.17	291.67	322.57	374.29	324.31	300.53	375.14	365.09
FBgn0020236	55.62	56.99	62.49	70.55	49.29	56.73	55.27	65.59
FBgn0020238	717.18	710.09	760.74	687.09	746.84	727.18	706.73	726.63
FBgn0020248	37.79	42.81	36.92	44.39	52.1	52.03	51.76	47.79
FBgn0020249	47.82	56.04	56.09	58.43	49.15	50.09	51.34	49.89
FBgn0020251	4.65	5.31	4.08	4.07	5.58	6.5	5.4	5.1
FBgn0020255	769.57	793.93	894.27	835.82	864.79	803.42	777.04	780.41
FBgn0020257	2.1	3.27	0.49	1.72	2.11	2.79	2.67	2.33
FBgn0020258	0.02	0	0	0.02	0	0	0	0.02
FBgn0020261	23.49	23.15	35.03	32.43	22.74	24.62	23.63	29.63
FBgn0020269	0.57	0.66	0.12	0.45	0.39	0.54	0.99	0.79
FBgn0020270	30.62	30.76	34.16	32.18	22.43	22.46	22.09	26.23
FBgn0020272	21.84	21.34	32.1	27.69	20	20.9	21.15	24.74
FBgn0020277	0	0	0	0	0	0.05	0	0
FBgn0020278	8.7	9.67	9.5	11.04	8.19	9.61	9.72	10.15
FBgn0020279	105.26	95.49	136.25	127.55	102.13	117	107.09	131.74
FBgn0020280	0	0	0	0	0	0.02	0	0.04
FBgn0020294	1.88	2.59	0.62	1.35	1.4	2.03	2.17	2
FBgn0020299	1.29	1.6	0.6	0.82	0.9	1.17	1.2	0.9
FBgn0020300	1.37	0.81	1.23	2.26	0.93	1.5	2.27	1.53
FBgn0020304	40.91	52.1	38.54	40.17	43.71	48.18	48.07	47.68
FBgn0020305	54.17	53.45	58.74	56.19	62.31	51.97	61.66	56.23
FBgn0020306	45.92	48.03	55.33	39.8	60.81	62.09	43.04	47.71
FBgn0020307	0.01	0.02	0	0.49	0.03	0.2	0.43	0.63
FBgn0020309	27.82	32.68	30.89	26.46	33.17	36.9	32.59	30.45
FBgn0020312	13.56	14.62	19.94	17.21	12.84	15.94	12.21	15.94
FBgn0020369	172.85	137.77	210.92	205.93	147.08	139.7	148.68	156.52
FBgn0020370	73.24	64.94	99.08	92.19	60.77	63.93	57.34	76.87
FBgn0020371	0.07	0	0	0	0	0	0	0
FBgn0020372	2.18	2.58	2.15	2.28	1.22	1.74	2.32	1.91
FBgn0020376	0	0	0	0	0.09	0	0.04	0
FBgn0020378	0.1	0.1	0.03	0.13	0.05	0.05	0.06	0.05
FBgn0020379	5.73	5.72	7.24	5.96	6.3	6.67	5.55	6.17
FBgn0020381	13.64	13.46	12.14	11.69	14.05	13.66	16.31	15.27
FBgn0020385	10.06	10.88	12.86	14.83	9.73	9.17	10.45	10.73
FBgn0020386	52.86	53.58	75.87	60.62	52.46	57.95	47.72	53.52
FBgn0020388	26.48	25.92	41.53	36.86	29.72	28.1	29.1	30.39
FBgn0020389	14.12	15.91	17.03	20.84	13.46	15.37	17.56	21.16
FBgn0020391	0.62	0.84	0.44	0.4	0.62	0.69	0.7	0.48
FBgn0020392	135.79	132.24	178.37	155.93	146.36	139.51	136.16	147.16
FBgn0020399	0.69	0.72	0.4	0.51	0.44	1.11	0.95	0.55
FBgn0020407	19.04	18.4	22.58	19.37	20.78	18.64	17.3	19.26
FBgn0020412	14.47	15.53	15.8	13.08	16.51	20.29	15.24	16.5
FBgn0020414	20.02	24.76	12.97	16.84	8.07	9.31	11.41	11.39
FBgn0020415	71.15	75.68	60.54	63.83	35.67	26.59	26.44	34.88
FBgn0020416	1.67	3.93	0.56	1.68	1.31	1.37	1.64	1.32
FBgn0020429	0.03	0.12	0.02	0.03	0.03	0.02	0.07	0.02
FBgn0020440	17.85	19.71	19.5	13.87	21.46	21.63	15.07	16.18
FBgn0020443	122.14	125.02	139.6	130.42	145.36	151.73	137.51	147.36
FBgn0020445	25.46	29.17	36.78	30.01	32.57	35.47	27.16	27.32
FBgn0020493	4.77	5.93	3.87	3.45	4.79	5.13	5.45	5.09
FBgn0020496	131.3	125.66	147.03	116.42	143.04	158.94	124.81	137.85
FBgn0020497	62	59.35	70.24	53.87	65.64	71.76	50.93	60.55
FBgn0020503	17.41	18.01	12.22	10.62	17.69	19.83	17.61	14.99
FBgn0020506	0.03	0	0.07	0.42	0	0.07	0	0
FBgn0020508	0.06	0	0.06	34.15	0	4.56	7.87	5.54
FBgn0020509	0.79	0	0.11	0.22	0	0	9.23	0.11
FBgn0020510	50.04	48.49	61.85	48.11	51.86	54.03	45.99	51.49
FBgn0020513	49.1	60.14	37.79	56.05	54	58.18	70.23	69.74
FBgn0020521	2.93	4.36	1.2	2.8	1.29	2.02	1.84	2.07
FBgn0020545	46.99	49.9	60.88	58.45	44.35	46.11	51.28	50.16
FBgn0020616	25.8	24.9	32.85	26.98	26.16	27.37	21.08	23.89
FBgn0020617	0	0	0	0.02	0	0	0	0
FBgn0020618	3221	3189.34	2137.96	2977.35	2590.21	2794.43	3311.27	3306.5
FBgn0020620	27.47	28.21	35.78	24.93	32.1	34.9	27.18	28.73
FBgn0020621	17.12	19.5	24.31	17.77	20.03	22.05	18.28	19.9
FBgn0020622	35.91	35.96	35.72	25.71	39.83	44.03	31.34	29.03
FBgn0020626	22.52	24.88	33.5	30.87	22.9	27.41	25.07	28.34
FBgn0020633	81.11	80.73	117.08	102.11	78.4	77.62	73.66	83.76
FBgn0020647	12.02	12.46	21.5	16.38	12.83	14.76	13.92	16.21
FBgn0020653	214.41	200.73	285.44	290.15	203	216.11	234.06	255.95
FBgn0020655	53.23	51.68	67.48	62.58	49.25	51.35	52.74	55.37
FBgn0020660	270.24	214.34	222.02	158.72	248.55	238.73	206.89	193.75
FBgn0020762	7.58	14.13	2.54	4.8	7.29	9.58	10.99	8.6
FBgn0020764	41.64	44.11	42.57	48.44	41.59	44.3	47.29	48.65
FBgn0020765	0	0	0	0.09	0	0	0	0.17
FBgn0020767	22.53	22.55	25.19	24.85	24.15	23.93	22.96	21.65
FBgn0020880	0.02	0.02	0	0	0	0	0.02	0.02
FBgn0020887	33.5	35.23	49.95	38.13	37.41	38.85	32.01	36.58
FBgn0020906	0	0.06	0	7.47	0	1.43	3.98	17.82
FBgn0020907	0	0	0.39	0.87	0.08	0.16	0.32	0.2
FBgn0020908	0.96	0.73	0.78	0.88	2.41	2.5	1.77	1.24
FBgn0020909	28.42	32.59	29.77	33.26	33.52	33.93	37.05	33.53
FBgn0020910	2394.9	2521.8	1700.28	2242.68	1853.91	2111.66	2549.78	2584.93
FBgn0020912	0.02	0.11	0.29	0.91	0.18	0.92	1.36	1.07
FBgn0020930	20.71	22.07	23.1	22.88	18.65	18.21	20.84	21.04
FBgn0021738	0.14	0.1	0.14	0.07	0.08	0.07	0.32	0.3
FBgn0021742	0	0	0	0	0	0.03	0	0
FBgn0021750	25.61	26.24	27.43	29.91	23.7	20.98	22.35	22.16
FBgn0021760	18.33	19.43	26.36	17.18	21.79	22.84	15.66	19.61
FBgn0021761	60.47	54.38	74.92	62.82	59.03	58.72	47.12	59.02
FBgn0021764	15.87	16.85	18.04	13.45	18.38	19.48	14.34	15.38
FBgn0021765	249.75	239.78	332.37	319.99	251.71	238.74	292.41	274.64
FBgn0021767	0	0.07	0.02	0	0.02	0.1	0.15	0.05
FBgn0021768	103.19	107.96	107.02	104.12	113.66	101.04	115.84	109.2
FBgn0021776	0.04	0.1	0.02	0.03	0.05	0.21	0.21	0.17
FBgn0021795	174.67	165.12	170	211.23	164.77	150.97	180.53	190.67
FBgn0021796	6.77	6.93	8.39	8	7	8.08	6.37	8.4
FBgn0021800	30.5	29.16	21.41	18.6	35.57	37.45	31.71	32.12
FBgn0021814	38.75	38.56	37.33	43.08	39.38	34.37	40.79	35.48
FBgn0021818	16.58	16.62	21.1	15.75	16.95	19.56	14.94	18.59
FBgn0021825	47.27	46.42	59.21	57.66	45.47	42.74	48.23	50.12
FBgn0021847	13.44	13.63	18.03	17.3	15.22	14.51	14.33	16.14
FBgn0021856	53.72	55.69	57.05	58.13	56.5	53.21	57.06	55.99
FBgn0021872	130.9	139.34	102.66	138.35	121.21	115.08	129.36	129.24
FBgn0021874	23.14	28.61	14.53	25.3	22.88	22.36	31.86	25.84
FBgn0021875	34.3	43.91	26.81	35.72	38.26	36.04	43.49	41.82
FBgn0021895	99.15	104.42	87.08	85.55	99.42	104.04	108.95	106.17
FBgn0021906	263.68	277.33	277	345.16	316.23	276.34	346.11	308.71
FBgn0021944	63.36	66.24	90.03	88.44	66.29	65.42	65.32	72.09
FBgn0021967	203.9	221.15	202.94	251.95	241.21	202.38	250.87	215.99
FBgn0021979	82.94	88.96	113.63	110.04	81.95	82.6	88.65	96.21
FBgn0021995	57.81	68.81	43.41	60.14	62.48	55.93	66.67	66.8
FBgn0022023	375.29	401.33	307.75	351.75	379.69	373.89	441.32	419.65
FBgn0022027	29.96	34.47	34.6	38.34	32.92	28.78	36.75	28.85
FBgn0022029	42.01	50.56	41.53	41.94	46.15	48.2	45.31	49.42
FBgn0022069	63.06	64.15	74.21	65.5	62.3	65.01	62.52	74.19
FBgn0022097	130.5	137.55	132.23	158.47	127.39	126.37	147.05	140.75
FBgn0022153	21.74	23.42	30.97	23.66	24.84	28.44	22.97	25.84
FBgn0022160	7.82	9.44	6.03	11.3	6.01	7.53	11.68	10.09
FBgn0022213	129.35	106.93	184.84	147.65	122.64	127.5	105.98	130.37
FBgn0022224	43.72	32.48	31.89	27.37	31.93	27.33	35.18	21.65
FBgn0022238	189.17	179.39	171.98	112.59	209.44	217.66	166.88	164.38
FBgn0022288	97.89	94.22	83.29	103.96	93.89	89.62	100.99	105.26
FBgn0022338	226.35	224.19	322.3	266.15	253.49	222.83	208.04	220.89
FBgn0022343	229.3	238.61	264.85	275.98	245.35	218.8	265.45	265.68
FBgn0022344	67.4	67.88	62.45	72.08	74.25	70.15	76.48	73.75
FBgn0022349	62.09	71.69	74.17	68.9	71.79	76.89	72.2	72.34
FBgn0022355	5.03	7.14	2.48	4.42	0.78	0.52	1.44	1.09
FBgn0022359	23.35	24.52	25.93	27.27	18.14	16.51	19.58	18.09
FBgn0022361	24.57	23.05	16.85	14.03	22.25	22.12	19.89	17.76
FBgn0022382	35.67	36.65	32.87	28.25	38.88	40.68	34.79	34.16
FBgn0022699	11.43	12.45	16.94	17.35	12.48	13.96	13.5	15.6
FBgn0022700	0.03	0.03	0	0.82	0	0	0	0
FBgn0022702	33.53	32.53	42.82	40.74	28.94	31.03	37.83	33.87
FBgn0022709	12.08	12.77	10.01	8.82	10.49	9.94	16.63	12.12
FBgn0022710	1.6	1.87	1.31	1.77	1.7	2.24	2.03	1.81
FBgn0022724	36.72	39.1	52.55	39.1	44.61	41.25	34.86	37.27
FBgn0022740	0	0	0	0	0	0	0.05	0.05
FBgn0022764	33.26	34.89	44.54	31.13	42.41	46.4	31.62	35.38
FBgn0022768	14.73	15.97	25.33	17.62	17.45	21.32	15.45	17.24
FBgn0022770	0.21	0.41	0.29	0.2	0.29	0.16	0.08	0.37
FBgn0022772	76.14	79.74	132.91	93.68	82.5	78.74	66.48	84.02
FBgn0022774	44.16	48.44	19.35	49.48	38.96	40.66	57.9	53.72
FBgn0022786	30.04	25.79	40.61	34.37	28.66	28.12	24.8	29.73
FBgn0022787	8.61	9.06	10.17	8.44	9.96	10.24	8.8	11.21
FBgn0022800	0.03	0.03	0	0	0.03	0	0.05	0.03
FBgn0022893	996.56	940.37	1203.07	888.77	1164.99	1159.37	1000.35	1048.53
FBgn0022935	16.24	18.81	25.08	22.1	18.84	20.56	17.48	19.99
FBgn0022936	71.29	77.78	101	90.11	87.31	73.25	76.23	79.73
FBgn0022942	41.08	37.28	52.32	40.44	40.47	43.73	36.48	45.25
FBgn0022943	86.6	85.77	106.45	98.65	101.95	77.89	89.17	76.89
FBgn0022959	226.57	239.12	201.85	223.18	230.51	243.75	252.84	259.96
FBgn0022960	20.83	20.88	29.87	20.13	26.31	26.39	20.41	23.42
FBgn0022981	99.56	98.48	110.12	103.86	110.41	94.14	89.62	96.55
FBgn0022984	46.13	48.25	49.12	41.64	51.92	49.92	52.58	46.73
FBgn0022985	51.07	54.83	67.67	58.66	59.72	62.18	53.48	56.61
FBgn0022986	31.31	32.96	36.47	24.59	30.16	36.18	29.56	33.83
FBgn0022987	36.63	34.58	43.6	32.23	43.92	37.35	29.72	32.53
FBgn0023000	15.23	15.55	11.81	13.74	17.91	16.11	16.17	14.71
FBgn0023001	1.56	3.49	0.83	2.06	1.68	1.88	2.55	2.56
FBgn0023023	3.72	3.7	2.3	3.07	2.32	3.13	3.05	2.83
FBgn0023076	1.44	1.45	0.63	0.74	1.5	2.31	1.71	1.42
FBgn0023081	15.21	14.94	19.03	15.68	17.42	16.68	13.69	16.43
FBgn0023083	24.91	27.31	39.86	28.33	35.82	38.59	27.35	29.54
FBgn0023090	0.13	0.2	0.09	0.03	0.24	0.13	0.17	0.12
FBgn0023091	0.04	0.02	0	0.05	0	0.04	0	0
FBgn0023094	71.62	77.48	98.2	86.09	79.15	73.6	69.62	71.22
FBgn0023095	5.92	4.99	1.89	4.58	4.66	5.84	5.77	5.54
FBgn0023096	0.05	0.04	0.02	0.03	0.04	0.02	0.03	0.02
FBgn0023097	27.31	27.94	42.61	33.54	31.7	34.26	27.86	33.24
FBgn0023129	42.39	43.32	46.78	40.08	44.98	45.62	42.9	45.79
FBgn0023130	17.42	18.3	22.47	21.57	18.84	21.54	17.86	18.3
FBgn0023143	170.87	159.35	213.39	192.72	164.78	176.69	157.59	197.49
FBgn0023167	118.85	123.41	142.93	121.12	106.06	118.21	120.2	131.06
FBgn0023169	51.91	47.03	69.14	68.64	49.02	49.64	55.93	57.89
FBgn0023170	989.28	1008.1	604	747.95	779.92	680.98	831.08	688.32
FBgn0023171	29.05	32.92	33.52	30.67	37.85	34.88	35.5	35.5
FBgn0023172	16.23	17	22.02	13.4	20.07	21.53	15.36	16.9
FBgn0023174	271.8	259.62	327.41	293.82	287.96	259.99	248.37	258.45
FBgn0023175	280.97	275.87	353.86	337.93	309.76	256.92	287.27	271.18
FBgn0023177	62.51	60.57	93.34	84.3	68.19	62.56	61.86	64.91
FBgn0023179	0	0	0	0.05	0	0.01	0.02	0.02
FBgn0023180	50.19	50.01	67.87	56.6	56.77	50.3	48.18	46.33
FBgn0023181	41.41	41.68	71.92	55.19	49.21	42.35	44.83	41.34
FBgn0023197	0	0.63	0	25.44	0.04	1.81	4.55	15.22
FBgn0023212	143.85	148.56	159.04	148.48	162.4	149.06	145.23	140.54
FBgn0023213	119.44	98.42	77.76	61.41	127.11	131.34	92.42	93.44
FBgn0023214	2.9	2.83	2.08	2.01	2.1	2.82	3.37	3.49
FBgn0023215	36.59	31.07	29.25	19.13	38.35	45.27	30.18	29.83
FBgn0023216	19.96	21.25	30.86	24.35	22.1	22.28	19.23	21.54
FBgn0023388	9.26	10.74	12.4	12.94	9.94	13.18	11.94	12.4
FBgn0023395	36.21	35.58	55.73	40.27	40.19	39.16	30.04	38.66
FBgn0023407	19.58	19.7	27.93	21.82	24.12	25.67	19.51	22.54
FBgn0023415	0	0	0.06	0	0.06	0	4.06	0.06
FBgn0023416	0.14	0.17	0.05	0.16	0.29	0.14	0.15	0.11
FBgn0023441	31.93	37.8	27.03	27	36.58	40.7	38.34	32.82
FBgn0023458	8.9	9.25	10.59	13.7	9.95	11.24	10.53	13.21
FBgn0023477	128.2	130.88	148.56	159.77	121.03	113.01	144.25	139.96
FBgn0023479	1.55	2.98	1.53	1.8	2.18	2.6	3.37	1.99
FBgn0023489	0	0	0.03	0	0	0.03	0	0
FBgn0023495	0.07	0.07	0	0.07	0	0	0	0
FBgn0023496	0	0	0	0	0	0.03	0	0
FBgn0023506	34.88	33.91	45.58	41.26	37.46	32.54	31.64	33.22
FBgn0023507	11.23	17.58	12.69	21.37	9.71	11.16	18.38	19.45
FBgn0023508	21.31	21.99	28.35	24.37	24.25	25.37	21.25	22.69
FBgn0023509	17.29	17.47	21.26	17.99	16.23	19.12	17.74	20.13
FBgn0023510	4.73	4.72	5.84	5.48	4.95	6.45	5.36	5.68
FBgn0023511	10.78	10.97	13.46	13.16	11.91	11.88	11.58	12.71
FBgn0023512	23.45	24.66	26.64	25.87	21.41	23.41	26.37	28.35
FBgn0023513	20	18.52	33.64	27.52	17.92	20.19	17.39	24.62
FBgn0023514	37.7	40.74	53.18	51.34	39.38	41.65	44.21	44.07
FBgn0023515	124.55	139.08	209.99	144.24	147.39	150.45	102.7	120.83
FBgn0023516	17.59	17.56	22.51	25.02	18.23	17.85	19.85	21
FBgn0023517	90.49	85.86	102.76	101.35	90.79	85.88	99.08	93.3
FBgn0023518	6.52	7.52	10.37	8.36	8.12	8.8	6.54	8.05
FBgn0023519	54.23	58.77	65.43	61.93	56.77	48.75	55.98	55.22
FBgn0023520	8.82	8.31	8.71	8.32	8.54	9.58	9.8	9.52
FBgn0023521	34.57	35.79	37.9	37.52	31.3	29.53	31.6	31.2
FBgn0023522	86.41	98.74	87.79	79.89	94.53	93.02	91.68	99.55
FBgn0023523	0.08	0.16	0	0.04	0.24	0.2	0.24	0.16
FBgn0023524	0.03	0.03	0.02	0.01	0.03	0.03	0.01	0.01
FBgn0023525	1.39	1.7	0.5	0.87	1.23	1.71	1.69	1.74
FBgn0023526	28.93	27.37	30.89	19.27	30.96	37.26	28.88	30.64
FBgn0023527	47.63	51.01	55.5	58.45	57.86	51.52	57.35	58.46
FBgn0023528	114.51	124.51	143.79	94.84	140.88	149.85	101.66	108.62
FBgn0023529	85.08	69.22	76.04	79.77	71.44	72.92	60.54	79.66
FBgn0023530	28.22	26.9	34.71	31.66	31.23	26.63	31.3	27.06
FBgn0023531	3.47	3.96	4.86	3.45	3.52	4.07	3.2	3.8
FBgn0023534	0.09	0.38	0.05	0.14	0.19	0.15	0.23	0.22
FBgn0023535	0.79	0.5	0.72	0.55	0.26	0.38	0.29	0.44
FBgn0023536	9.84	11.57	15.5	13.83	12.18	12.73	11.49	13.85
FBgn0023537	91.84	100.31	100.2	117.85	93.37	93.78	106.23	118.24
FBgn0023540	20.57	18.62	32.31	22.37	22.87	23.58	19.16	21.14
FBgn0023541	0.61	1.11	0.24	0.95	1.21	1.32	1.46	1.54
FBgn0023542	37.34	42.22	35.34	42.85	40.13	39.98	48.21	48.32
FBgn0023545	38.79	35.16	40.41	43.18	38.85	34.28	35.78	35.51
FBgn0023549	14.97	20.31	10.65	14.21	16.07	19.91	21.45	18.49
FBgn0023550	0.18	0.66	0.09	0.39	0.36	0.78	0.57	0.39
FBgn0024150	0.11	0.16	0.11	0.17	0.09	0.18	0.12	0.15
FBgn0024177	231.26	262.68	216.64	246.95	303.6	274.61	260.11	261.06
FBgn0024179	1.48	1.78	1.07	1.28	1.58	1.88	1.8	1.9
FBgn0024182	4.02	4.44	4.02	5.53	5.03	5.02	4.17	4.82
FBgn0024183	40.11	46.17	27.79	36.76	44.44	46.29	47.06	50.46
FBgn0024184	0.02	0.07	0.05	0.03	0.17	0.13	0.14	0.12
FBgn0024187	5.35	5.58	4.87	4.75	5.93	6.42	5.94	5.65
FBgn0024188	185.02	182.94	209.02	186.63	206.64	180.91	188.95	179.84
FBgn0024189	0.01	0.01	0.01	0	0.02	0.09	0.03	0.02
FBgn0024191	9.12	8.12	12.31	12.17	8.61	8.61	9.1	10.05
FBgn0024194	26.79	30.27	24.19	30.28	23.3	21.57	24.76	26.27
FBgn0024196	107.45	112.35	96.51	97.98	100.91	98.34	101.84	86.74
FBgn0024222	24.95	29.7	30.79	25.95	35.9	31.46	24.45	25.46
FBgn0024227	47.72	42.03	65.88	62.3	46.29	43.41	41.94	49.19
FBgn0024230	38.17	39.99	42.83	39.13	41.62	40.77	33.36	33.76
FBgn0024232	0	0.01	0	0	0	0	0	0
FBgn0024234	8.49	11.94	3.95	8.8	7.77	7.15	10.89	10.63
FBgn0024236	41.39	49.35	47.74	46.31	50.49	55.99	47.43	52.43
FBgn0024238	33.61	34.22	37.55	37.89	34.45	38.13	35.09	36.32
FBgn0024244	0.37	0.52	0.25	1.23	0.48	0.86	0.99	0.9
FBgn0024245	9.83	11.1	12.83	11.89	11.08	12.07	10.3	10.55
FBgn0024248	16.86	17.93	12.95	12.14	17.01	18.33	16.13	15.18
FBgn0024250	1.46	2.4	0.65	1.18	1.34	1.34	1.61	1.53
FBgn0024251	32.53	32.85	44.92	35.01	35.33	37.88	33.63	35.95
FBgn0024273	20.75	20.61	24.61	19.88	20.58	22.23	20.07	20.27
FBgn0024277	7.32	8.6	9.39	8	6.79	10	8.88	8.92
FBgn0024285	66.41	61.65	80.07	67.38	58.69	65.11	60.23	71.17
FBgn0024288	0	0	0	0.17	0	0.17	0.1	0.05
FBgn0024289	0.82	0.77	1.95	2.89	0.73	0.72	1.95	1.61
FBgn0024291	31.79	35.89	49.3	39.52	39.23	42.43	30.74	34.91
FBgn0024293	4.1	6.24	1.71	4.11	2.15	2.25	3.43	2.84
FBgn0024294	0.28	0.35	0.12	0.2	0.24	0.79	0.31	0.16
FBgn0024314	41.37	39.9	51.37	51.22	35.37	37.4	42.06	47.15
FBgn0024315	22.1	28.99	20.16	27.52	17.52	21.32	25.7	24.74
FBgn0024319	0.61	0.22	0.19	0.55	0.26	0.13	0.26	0.23
FBgn0024320	15.37	18.39	6.21	10.19	14.75	16.49	17.31	14.71
FBgn0024321	4.27	5.17	1.95	2.29	3.37	4.69	4.53	3.96
FBgn0024326	37.45	39.36	47.26	37.64	41.18	44.64	35.48	39.05
FBgn0024329	22.78	24.93	32.89	26.36	23.89	26.11	21.94	24.68
FBgn0024330	28.46	32.05	35.2	28.42	32.98	34.08	27.34	31.27
FBgn0024332	55.38	48.15	84.05	81.97	53.86	53.9	58.36	61.4
FBgn0024352	216.96	221.32	280.01	249.34	245.41	234.24	205.88	236.03
FBgn0024360	17.33	20.39	22.89	24.57	18.85	18.19	21.26	24.45
FBgn0024361	0.34	1.3	0.45	12.79	0.91	3.17	5.5	4.99
FBgn0024362	59.29	60.45	70.15	62.23	65.42	61.21	58.82	65.03
FBgn0024364	54.79	60.18	53.38	54.4	60.57	60.12	67.3	66.99
FBgn0024365	25.41	25.59	33.99	30.01	26.06	28.51	25.62	30.54
FBgn0024366	1.65	2.43	1.16	1.14	1.26	1.38	1.2	1.06
FBgn0024371	84.86	90.71	114.82	91.22	99.84	88.28	75.97	77.64
FBgn0024432	236.23	231.26	286.29	237.54	251.7	212.11	229.19	215.55
FBgn0024491	105.39	107.54	130.7	114.09	110.55	102.41	106.36	95.43
FBgn0024509	128.6	129.88	148.21	147.59	136.21	125	142.39	135.65
FBgn0024510	8.15	7.72	10.64	10.89	9.74	9.05	8.3	8.76
FBgn0024542	41.56	43.51	58.84	48.73	50.2	43.34	43.36	39.59
FBgn0024555	31.52	33.54	45.05	35.71	38.69	39.67	32.26	38.11
FBgn0024556	130.86	124.62	135.78	161.47	139.43	122.89	154.86	153.87
FBgn0024558	109.41	124.78	130.92	131.91	130.03	118.37	148.48	132.36
FBgn0024689	21.01	22.65	30.46	26.65	20.1	22.37	19.56	23.43
FBgn0024698	12.18	14.06	17.47	15.4	12.9	15.77	12.47	14.43
FBgn0024728	41.3	37.05	35.39	24.25	49.4	49.67	35.5	31.94
FBgn0024732	46.28	46.16	48.24	35.49	26.39	27.18	19.37	26.32
FBgn0024733	3272.01	3269.23	2146.09	2739.64	2885.38	2776.62	3242.77	2674.22
FBgn0024734	81.24	65.98	69.88	40.75	87.77	92.8	64.39	65.21
FBgn0024740	0	0	0	0	0	0.04	0	0
FBgn0024754	23.41	24.15	19.96	19.77	19.35	18.69	20.76	20.85
FBgn0024804	85.09	80.64	56.22	50.21	93.18	87.9	81.11	72.56
FBgn0024806	20.78	21.51	23.85	17.03	26	23.93	16.75	19.43
FBgn0024807	39.53	42.77	36.28	26.24	41.52	50.07	46	35.91
FBgn0024811	144.28	125.64	136.36	105.5	179.32	158.09	136.12	125.12
FBgn0024814	147.65	147.52	173.72	161.16	155.81	149.87	156.31	157.41
FBgn0024833	52.27	53.3	69.66	64.37	54.34	51.54	55.43	57.22
FBgn0024836	0.03	0.04	0.03	0.01	0	0.03	0	0.02
FBgn0024841	85.4	80.65	103.04	96.97	83.8	67.7	78.26	71.32
FBgn0024846	42.5	42.9	54.01	49.13	46.02	41.33	44.72	46.68
FBgn0024887	26.11	26.47	28.1	25.56	24.17	21.54	21.89	23.81
FBgn0024889	62.54	72.43	82.33	79.85	71.3	78.72	66.54	72.45
FBgn0024909	23.64	22.48	27.88	21.13	24.46	22.84	19.62	20.93
FBgn0024912	19.8	19.03	22.44	16.49	19.25	15.58	18.68	18.65
FBgn0024913	0.04	0.05	0.05	0.05	0.04	0.11	0.01	0.03
FBgn0024920	70.24	67.72	87.63	78.3	79.23	71.98	80.84	70.66
FBgn0024921	46.01	42.42	53.76	37.65	51.97	59.89	40.31	43.08
FBgn0024941	0.02	0.07	0.02	0.02	0.01	0.04	0.03	0.01
FBgn0024943	0.02	0.07	0.04	0.07	0.05	0.07	0.09	0.04
FBgn0024944	4.32	2.5	3.15	5.08	3.91	3.73	3.9	3.42
FBgn0024945	40.6	44.71	46.88	44.62	42.91	39.95	41.6	43.19
FBgn0024947	38.48	44.22	50.18	46.55	38.36	40.82	37	42.23
FBgn0024956	36.25	37.3	46.72	41.56	39.62	39.03	37.19	40.86
FBgn0024957	29.74	29.91	42.6	41.25	27.03	31.25	28.35	34.28
FBgn0024958	20.97	22.72	14.72	22.53	20.5	19.55	24.25	24.16
FBgn0024963	0	0.01	0	0	0	0.04	0.03	0
FBgn0024973	18.75	18.41	23.28	24.92	17.37	18.77	20.25	23.39
FBgn0024975	15.51	14.82	18.61	17.64	15.73	15.88	13.63	16.19
FBgn0024980	4.59	5.86	2.82	4.79	2.14	2.12	2.96	2.85
FBgn0024983	26.73	25.83	30.83	33.53	25.84	28.06	26.89	32.35
FBgn0024984	80.54	79.55	82.12	78.98	80.32	70.2	80.92	77.46
FBgn0024985	17.63	17.55	21.71	18.89	20.39	22.05	20.16	19.29
FBgn0024986	40.57	39.35	44.72	44.95	38.72	34.67	39.33	35.74
FBgn0024987	29.35	31.94	36.97	27.23	40.63	44.58	35.76	38.31
FBgn0024989	0.39	0.25	0.27	0.52	0.22	0.52	0.44	0.47
FBgn0024991	43.92	45.83	69.57	53.93	52.18	48.52	42.54	47.43
FBgn0024992	15.67	18.2	21.95	22.64	15.38	17.08	18.22	21.37
FBgn0024993	28.47	30.69	43.35	35.54	33.86	32.26	28.3	29.74
FBgn0024994	18	16.71	27.11	23.98	18.61	19.68	18.3	20.48
FBgn0024995	0.53	0.91	3.53	5.5	1.22	1.68	7.44	5.53
FBgn0024996	38.55	37.99	40.24	44.11	38.01	37.5	38.95	38.44
FBgn0024997	0.02	0.11	0.15	1.03	0.31	0.42	1.05	0.92
FBgn0024998	25.37	24.77	36.15	28.1	25.97	26.08	23.02	25.64
FBgn0025109	21.72	22.45	30.48	28.46	24.65	24.95	24.91	26.34
FBgn0025111	1.91	2.99	1.48	1.48	1.29	2.41	2.2	2.32
FBgn0025185	23.28	26.68	30.71	26.2	29.32	24.79	23.44	24.53
FBgn0025186	31.04	29.33	48.34	31.8	38.52	39.14	27.81	33.81
FBgn0025286	3347.75	3484.4	2343.43	2947.39	3045.3	2806.17	3848.52	3095.44
FBgn0025334	0	0.05	0	0.05	0	0	0	0
FBgn0025335	62.4	63.92	88.36	81.02	61.61	63.84	61.5	66.09
FBgn0025336	46.17	46.76	47.02	52.97	41.57	41.04	44.39	47.75
FBgn0025352	142.87	124.72	185.86	179.99	119.15	122.28	133.4	156.95
FBgn0025355	9.98	10.78	11.69	9.45	11.54	12.29	9.25	9.62
FBgn0025360	0	0	0	0	0	0.03	0	0
FBgn0025366	548.37	560.37	319.19	378.94	480	459.31	525.19	433.54
[truncated: 10,697 more rows]
