# Supplementary material for: A dual role of lola in Drosophila ovary development: regulating stem cell niche establishment and repressing apoptosis
Source: Cell Death Dis. 2022 Sep 2;13(9):756. doi: 10.1038/s41419-022-05195-9 (PMC9440207; doi:10.1038/s41419-022-05195-9)
Supplement: Supplementary file 3 — Up-regulated Genes [file 41419_2022_5195_MOESM3_ESM.xls]

## Sheet: Supplementary Table S2.xls
Supplementary Table S2. Genes with increased transcript levels in lola RNAi ovaries relative to control ovaries.
Gene ID	w1118	lola	log2(lola/w1118)	Qvalue	Pvalue
FBgn0000277	0.125	0.812	2.71131	0.000201006	0.000155721
FBgn0004240	0.722	21.692	4.88848	2.19794e-183	3.73242e-185
FBgn0010388	2.9	40.385	3.78594	2.14086e-208	3.13799e-210
FBgn0010549	0.347	5.165	3.91337	0	0
FBgn0011581	0.082	0.455	2.41997	1.51597e-05	1.00941e-05
FBgn0011832	0.105	2.9	4.75982	5.45857e-44	5.81535e-45
FBgn0012042	0.535	2.562	2.25002	6.08048e-20	1.4097e-20
FBgn0013276	4.46	12.297	1.46563	1.16074e-157	2.36532e-159
FBgn0014865	0	11.34	8.71917	1.19805e-41	1.33847e-42
FBgn0020506	0.017	0.13	3.00493	0.000552542	0.000460158
FBgn0022355	0.957	4.767	2.31368	1.76101e-96	7.20856e-98
FBgn0022700	0	0.22	5.70537	2.03808e-07	1.0973e-07
FBgn0027584	0.072	0.602	3.07532	1.65161e-15	4.87127e-16
FBgn0027790	0.445	1.152	1.57568	7.27323e-09	3.38157e-09
FBgn0028396	0.385	9.242	4.5828	8.48896e-92	3.73285e-93
FBgn0028534	4.905	18.312	1.90364	7.05198e-130	1.95386e-131
FBgn0028537	0.24	6.04	4.69251	6.27131e-39	7.54439e-40
FBgn0028945	0.377	1.44	1.92776	2.53094e-10	1.05276e-10
FBgn0029644	0.075	0.397	2.38344	0.000106784	7.994e-05
FBgn0029646	0.02	0.18	3.09239	0.00031657	0.000252267
FBgn0029859	0	0.465	6.41602	3.68088e-11	1.44094e-11
FBgn0030051	0.625	2.825	2.18935	4.66112e-42	5.17407e-43
FBgn0030098	29	86.315	1.57306	0	0
FBgn0030157	1.85	4.822	1.37815	6.22784e-18	1.61976e-18
FBgn0030665	0.06	0.407	2.77598	1.15652e-09	5.08555e-10
FBgn0030666	1.052	7.61	2.85261	4.37058e-152	9.92187e-154
FBgn0030929	1.982	5.837	1.55838	1.457e-24	2.76068e-25
FBgn0031018	0.68	22.427	5.03773	0	0
FBgn0031033	0.037	0.275	2.87	2.16602e-09	9.68725e-10
FBgn0031034	0.94	2.822	1.58989	3.26578e-41	3.71274e-42
FBgn0031248	1.1	14.802	3.75634	1.82048e-208	2.63586e-210
FBgn0031275	0.15	0.465	1.66789	3.13983e-18	8.04833e-19
FBgn0031412	0.185	0.972	2.39497	2.59533e-08	1.27624e-08
FBgn0031432	0.07	0.482	2.76574	1.30486e-10	5.32035e-11
FBgn0031515	0.105	0.32	1.61159	1.66059e-06	9.86677e-07
FBgn0031558	0.577	2.22	1.97893	5.73978e-07	3.23292e-07
FBgn0031592	0.035	0.292	3.09239	4.07765e-07	2.26757e-07
FBgn0031634	0.065	0.675	3.33584	1.53434e-30	2.34771e-31
FBgn0031701	0.232	1.07	2.26127	1.4952e-06	8.84395e-07
FBgn0031715	0.392	1.415	1.85697	6.27996e-10	2.69525e-10
FBgn0031970	0.225	0.9	1.99631	1.36431e-18	3.4191e-19
FBgn0032088	2.23	5.672	1.36038	2.45097e-16	6.93097e-17
FBgn0032533	0.215	0.97	2.16474	5.38777e-06	3.38713e-06
FBgn0032809	0.125	0.452	1.835	0.000268216	0.000211338
FBgn0032810	0.225	0.655	1.5243	0.000213846	0.00016651
FBgn0032835	0.347	1.182	1.74686	1.03008e-09	4.50747e-10
FBgn0033204	0.435	1.237	1.51774	1.35417e-09	5.98372e-10
FBgn0033327	1.172	6.252	2.12156	7.48515e-37	9.43278e-38
FBgn0033366	0.205	0.512	1.30871	8.39986e-06	5.40837e-06
FBgn0033579	0.13	0.317	1.34053	0.000191376	0.000147645
FBgn0033792	0.025	0.477	4.07532	6.244e-19	1.53244e-19
FBgn0033799	7.227	23.037	1.66198	2.1507e-155	4.6133e-157
FBgn0033855	0.157	0.602	1.96186	5.15954e-08	2.61927e-08
FBgn0034052	1.965	8.49	2.11376	9.79632e-66	6.28649e-67
FBgn0034053	0.252	1.087	2.10254	1.84643e-21	4.00684e-22
FBgn0034160	0.247	1.425	2.5215	1.72026e-15	5.07989e-16
FBgn0034407	0.687	9.602	3.78939	7.96067e-65	5.16543e-66
FBgn0034426	0	0.447	5.52849	1.03828e-06	6.04109e-07
FBgn0034511	0.62	1.942	1.64878	2.59234e-07	1.41169e-07
FBgn0034512	5.412	15.355	1.49276	1.23384e-67	7.67517e-69
FBgn0034520	0.102	0.27	1.39162	0.000488061	0.000403057
FBgn0034623	0.015	0.22	3.91182	0.000207491	0.000161153
FBgn0035179	0.095	0.285	1.58989	0.000786841	0.000670475
FBgn0035331	0.06	0.162	1.42779	0.000281229	0.000222345
FBgn0035358	1.342	3.567	1.40145	1.74288e-17	4.65135e-18
FBgn0035743	0.097	1.377	3.84623	4.95645e-10	2.10862e-10
FBgn0035886	0.767	5.317	2.79236	1.36375e-54	1.1311e-55
FBgn0035887	0.09	1.012	3.50053	1.11151e-13	3.66573e-14
FBgn0035941	0.21	0.557	1.4121	3.27684e-05	2.27677e-05
FBgn0036094	0.087	0.652	2.89801	1.2471e-09	5.49726e-10
FBgn0036767	1.265	7.285	2.53217	1.52054e-55	1.23397e-56
FBgn0036948	0.087	1.665	4.27795	8.29314e-39	1.00211e-39
FBgn0037409	0.072	0.457	2.683	1.84389e-15	5.46474e-16
FBgn0037410	0.127	0.345	1.4455	0.000783578	0.000667555
FBgn0037724	1.102	5.082	2.21209	7.0659e-57	5.57002e-58
FBgn0037812	0.02	0.412	4.37788	7.35158e-06	4.69531e-06
FBgn0037975	1.797	4.817	1.42671	3.53559e-30	5.4857e-31
FBgn0038074	0.167	0.815	2.26773	6.475e-09	3.00119e-09
FBgn0038083	0.242	1.587	2.71368	1.07037e-32	1.54978e-33
FBgn0038207	0.175	0.93	2.41092	2.89683e-08	1.4302e-08
FBgn0038290	0.707	2.822	1.99134	5.3175e-34	7.36647e-35
FBgn0038291	0.67	2.157	1.68594	1.52987e-25	2.7921e-26
FBgn0038299	0.187	0.917	2.29911	4.76097e-14	1.53186e-14
FBgn0038530	0.017	0.367	4.39725	6.24334e-06	3.95625e-06
FBgn0038645	0	0.295	5.46436	1.80053e-06	1.07433e-06
FBgn0039024	0.177	0.437	1.31752	9.80017e-06	6.37129e-06
FBgn0039091	0.08	1.215	3.94577	1.48839e-45	1.53512e-46
FBgn0039102	0.195	0.882	2.17849	1.92172e-11	7.36144e-12
FBgn0039471	4.127	12.492	1.59718	6.74866e-83	3.34155e-84
FBgn0039472	0.7	5.475	2.96713	3.44115e-75	1.88224e-76
FBgn0039611	0.165	0.48	1.52199	3.16751e-07	1.74106e-07
FBgn0039768	0.215	1.13	2.39362	4.31321e-27	7.40155e-28
FBgn0039818	0.135	0.332	1.30749	1.62751e-05	1.08833e-05
FBgn0040069	0.322	0.935	1.54245	2.3075e-11	8.90111e-12
FBgn0040102	0.085	0.417	2.25286	6.32741e-06	4.01404e-06
FBgn0040255	0.015	0.925	6.00493	3.57861e-31	5.39253e-32
FBgn0040291	2.217	5.927	1.41413	1.22649e-15	3.56917e-16
FBgn0040318	0.012	0.192	3.94353	8.656e-11	3.47982e-11
FBgn0040653	1.55	5.222	1.77752	7.90815e-16	2.28154e-16
FBgn0040733	1.985	5.445	1.45424	4.78118e-06	2.98271e-06
FBgn0040734	0	1.227	5.17485	1.66896e-05	1.11754e-05
FBgn0040735	0.352	1.575	2.14243	2.50034e-06	1.51468e-06
FBgn0040736	10.527	26.795	1.35691	4.9566e-36	6.43237e-37
FBgn0041579	0.215	11.727	5.75982	2.88897e-191	4.69931e-193
FBgn0041581	0.87	5.22	2.46571	2.05112e-44	2.17419e-45
FBgn0042186	1.442	4.427	1.60657	2.52909e-21	5.51538e-22
FBgn0042187	0.047	0.355	2.8794	7.84115e-05	5.75785e-05
FBgn0043535	2.152	6.232	1.53056	4.95643e-20	1.14467e-20
FBgn0043578	0.545	1.98	1.84365	5.50232e-10	2.3497e-10
FBgn0044810	0.042	0.48	3.46436	1.81901e-05	1.22452e-05
FBgn0044812	0.275	4.257	3.95489	2.54089e-36	3.24291e-37
FBgn0046887	0	0.177	5.09239	2.93673e-05	2.02839e-05
FBgn0050052	0.1	0.7	2.81228	7.70937e-08	3.97709e-08
FBgn0050160	2.605	6.527	1.33041	4.26115e-26	7.63973e-27
FBgn0051361	0.022	0.09	2.26796	0.00029544	0.000234056
FBgn0051410	1.91	5.2	1.44941	1.02689e-18	2.54963e-19
FBgn0051792	0.012	0.075	2.32686	0.000178439	0.00013709
FBgn0051810	0.147	0.655	2.15184	5.34409e-08	2.71677e-08
FBgn0052029	0.172	0.627	1.85292	2.10477e-06	1.26639e-06
FBgn0052185	0	1.107	6.09239	2.95068e-09	1.33337e-09
FBgn0052284	0.41	2.545	2.64052	6.41034e-14	2.07974e-14
FBgn0052364	9.07	22.987	1.3431	9.71945e-112	3.33575e-113
FBgn0052751	0.017	0.34	4.30729	1.12492e-10	4.56454e-11
FBgn0052834	1.59	4.875	1.60926	3.00992e-53	2.59868e-54
FBgn0053105	4.212	7.3	1.70575	3.06942e-137	7.62644e-139
FBgn0053855	1.157	5.38	2.21501	5.37279e-52	4.73475e-53
FBgn0053858	1.157	5.38	2.21501	5.37279e-52	4.73475e-53
FBgn0063499	1.342	15.295	3.77421	8.39438e-264	8.85302e-266
FBgn0067903	0.347	19.05	5.76743	2.82987e-90	1.26461e-91
FBgn0085195	2.727	8.032	1.51082	2.97107e-16	8.43362e-17
FBgn0085320	0.427	3.007	2.81228	5.33412e-10	2.27597e-10
FBgn0243514	0.02	0.085	2.14243	0.000788679	0.000672182
FBgn0259229	0.02	1.457	6.16983	3.85641e-68	2.36444e-69
FBgn0259237	0.207	0.6	1.54746	4.60023e-11	1.81235e-11
FBgn0260396	3.13	8.127	1.37199	4.61433e-18	1.19434e-18
FBgn0260463	7.455	19.352	1.39369	4.08297e-298	3.50323e-300
FBgn0260954	0.24	6.04	4.69251	6.27131e-39	7.54439e-40
FBgn0261514	0.057	0.182	1.85292	0.000102172	7.62502e-05
FBgn0261675	0.337	1.045	1.63806	1.00744e-27	1.69997e-28
FBgn0262484	8.905	25.95	1.53281	2.50251e-97	1.01544e-98
FBgn0262569	0	0.615	4.46698	0.000925127	0.000795421
FBgn0262794	0.03	0.647	4.39725	6.24334e-06	3.95625e-06
FBgn0262881	0.062	1.802	4.86291	6.21837e-08	3.18347e-08
FBgn0263121	0	0.727	6.78235	8.55957e-14	2.79997e-14
FBgn0263934	0.03	0.215	3.13878	6.40414e-15	1.95753e-15
FBgn0264002	0.03	0.197	2.79222	1.0564e-07	5.51769e-08
FBgn0264077	0.087	0.642	2.85575	4.62856e-21	1.02676e-21
FBgn0264253	0.1	0.695	2.77752	1.32625e-07	6.99118e-08
FBgn0264541	0	3.277	7.60484	3.75183e-22	7.84655e-23
FBgn0264740	0.262	0.515	1.37361	0.000763131	0.000648225
FBgn0265002	0.04	0.315	3.08465	8.09141e-33	1.16287e-33
FBgn0266175	0	0.08	5.45251	1.98775e-06	1.19211e-06
