# Supplementary material for: A dual role of lola in Drosophila ovary development: regulating stem cell niche establishment and repressing apoptosis
Source: Cell Death Dis. 2022 Sep 2;13(9):756. doi: 10.1038/s41419-022-05195-9 (PMC9440207; doi:10.1038/s41419-022-05195-9)
Supplement: Supplementary file 4 — Down-regulated Genes [file 41419_2022_5195_MOESM4_ESM.xls]

## Sheet: Supplementary Table S3
Supplementary Table S3. Genes with decreased transcript levels in lola RNAi ovaries relative to control ovaries.
Gene ID	w1118	lola	log2(lola/w1118)	Qvalue	Pvalue
FBgn0000071	0.107	0	-4.69551	0.00029997	0.000238128
FBgn0000094	4.337	0	-7.50287	5.78626e-21	1.28668e-21
FBgn0000473	1.152	0.34	-1.77001	8.01607e-15	2.466e-15
FBgn0001112	0.35	0.082	-2.1047	2.20565e-10	9.11144e-11
FBgn0001253	0.035	0.005	-3.08254	0.00032996	0.000263998
FBgn0001254	0.302	0	-6.35262	8.63451e-11	3.46655e-11
FBgn0001256	0.187	0	-5.08254	3.04155e-05	2.1046e-05
FBgn0002563	0.215	0.085	-1.39946	0.000380687	0.000309348
FBgn0002855	1.737	0.16	-3.43248	2.16271e-25	3.97414e-26
FBgn0002856	1.922	0.167	-3.69551	4.55654e-14	1.46527e-14
FBgn0002863	11.207	0.775	-3.8689	2.21938e-39	2.62231e-40
FBgn0003002	0.08	0.005	-4.243	2.08467e-05	1.41305e-05
FBgn0003034	2.637	0.467	-2.50965	8.47624e-07	4.8621e-07
FBgn0003254	0.177	0.055	-1.71496	4.84441e-06	3.02649e-06
FBgn0003382	0.035	0.002	-3.99507	0.000119363	8.99538e-05
FBgn0004181	4.92	0.07	-6.32214	1.99611e-131	5.45916e-133
FBgn0004414	4.95	0.22	-4.51863	1.00441e-31	1.49916e-32
FBgn0004425	13.21	2.697	-2.28824	1.62675e-60	1.14278e-61
FBgn0004427	37.007	4.83	-2.93507	3.5308e-217	4.79664e-219
FBgn0004430	2.78	0.27	-3.36875	4.18356e-20	9.59452e-21
FBgn0004595	0.04	0.007	-2.36809	0.000513576	0.00042523
FBgn0004607	1.057	0.077	-3.64223	7.8495e-172	1.45924e-173
FBgn0004622	0.175	0.02	-2.99507	6.59281e-08	3.38105e-08
FBgn0005614	0.355	0.092	-1.92918	7.13533e-12	2.64274e-12
FBgn0010019	67.785	19.54	-1.79322	0	0
FBgn0011559	2.537	0.097	-4.71555	1.11714e-131	3.03529e-133
FBgn0011653	0.072	0.002	-4.38739	6.54686e-06	4.15795e-06
FBgn0011668	16.29	1.032	-3.98754	3.10261e-80	1.58615e-81
FBgn0011669	22.977	2.2	-3.39717	9.65635e-56	7.80193e-57
FBgn0011670	4.322	0.365	-3.58003	2.75018e-24	5.29452e-25
FBgn0011694	5.422	0.035	-7.28047	1.39482e-35	1.83505e-36
FBgn0013275	1.28	0	-8.92551	7.01629e-47	6.93558e-48
FBgn0013811	0.057	0.025	-1.35415	7.66154e-05	5.61775e-05
FBgn0015035	1.247	0.315	-1.98063	1.45253e-19	3.4221e-20
FBgn0015584	3.25	0.462	-2.82796	5.42865e-19	1.32651e-19
FBgn0015585	3.082	0.667	-2.23773	8.57186e-10	3.7218e-10
FBgn0015586	0.592	0.075	-2.99507	1.58368e-10	6.49397e-11
FBgn0015609	1.572	0.642	-1.30435	1.50494e-87	6.88666e-89
FBgn0016675	0.425	0.067	-2.51863	0.000171848	0.00013175
FBgn0017590	0.032	0	-4.4545	0.00095961	0.000827299
FBgn0019928	2.3	0.582	-1.97596	1.40343e-16	3.92604e-17
FBgn0020307	0.322	0.13	-1.30319	3.74821e-07	2.07298e-07
FBgn0020509	2.335	0.28	-3.0669	2.00102e-15	5.94475e-16
FBgn0020906	5.807	1.882	-1.62477	7.72198e-32	1.1429e-32
FBgn0020912	0.882	0.332	-1.42348	1.70632e-17	4.55072e-18
FBgn0021776	0.16	0.047	-1.74509	0.000159941	0.000122164
FBgn0023415	1.045	0.015	-6.165	5.18604e-18	1.3451e-18
FBgn0024184	0.14	0.042	-1.71754	0.000408181	0.000333295
FBgn0024189	0.04	0.007	-3.16713	4.90407e-06	3.06551e-06
FBgn0026874	0.355	0.072	-2.317	2.57547e-06	1.56204e-06
FBgn0027575	0.97	0.34	-1.52973	2.29071e-23	4.57785e-24
FBgn0028400	0.972	0.027	-5.11253	3.68805e-57	2.8809e-58
FBgn0028415	1.725	0.18	-3.25108	2.03309e-06	1.22109e-06
FBgn0028416	12.235	0	-8.6699	1.18207e-40	1.36498e-41
FBgn0028418	1.21	0.21	-2.53113	2.53961e-09	1.14262e-09
FBgn0028948	0.722	0.285	-1.33068	0.000212304	0.000165157
FBgn0028986	1.59	0.137	-3.52345	1.09683e-29	1.74298e-30
FBgn0028987	1.432	0.042	-5.0931	9.57817e-33	1.38339e-33
FBgn0029172	6.92	1.442	-2.26173	5.25717e-88	2.39631e-89
FBgn0030777	8.97	3.547	-1.33492	3.46209e-34	4.77138e-35
FBgn0031617	0.305	0.007	-5.43802	1.692e-21	3.6566e-22
FBgn0031623	2.535	0.892	-1.50603	2.907e-09	1.31311e-09
FBgn0031746	8.015	0	-9.36139	1.26415e-59	9.17432e-61
FBgn0031800	0.415	0.165	-1.30319	0.000303157	0.000240874
FBgn0031879	0.035	0.012	-1.7171	0.00040995	0.000334813
FBgn0031910	1.895	0.452	-2.06984	1.07289e-22	2.18822e-23
FBgn0032066	0.195	0.072	-1.43986	0.000157367	0.000120113
FBgn0032122	0.85	0.057	-3.92107	7.80342e-17	2.15369e-17
FBgn0032314	0.26	0.005	-5.42134	2.62601e-11	1.01532e-11
FBgn0032419	1.235	0.062	-4.29275	5.15697e-14	1.66296e-14
FBgn0032615	0.625	0.172	-1.86014	3.95688e-06	2.44302e-06
FBgn0032668	0.702	0.05	-3.82289	1.43094e-15	4.18207e-16
FBgn0032868	0.655	0.115	-2.53113	2.44558e-05	1.67036e-05
FBgn0032869	1.432	0.357	-2.00888	3.0503e-12	1.10194e-12
FBgn0032891	0.582	0.215	-1.44253	3.67368e-09	1.67124e-09
FBgn0033222	0.797	0.33	-1.41011	0.000737468	0.000624845
FBgn0033271	0.232	0.022	-3.36431	5.41725e-07	3.04447e-07
FBgn0033275	0.52	0.065	-3.03947	7.7547e-07	4.4288e-07
FBgn0033296	2.96	0.717	-1.99507	3.85125e-49	3.60042e-50
FBgn0033301	1.367	0.465	-1.54761	0.000158117	0.000120714
FBgn0033408	1.467	0.292	-2.33387	4.14133e-12	1.51237e-12
FBgn0033574	0.347	0.065	-2.43564	2.36454e-06	1.42776e-06
FBgn0033721	1.592	0	-6.51863	7.07405e-12	2.61878e-12
FBgn0033999	1.29	0.522	-1.31193	2.37816e-09	1.067e-09
FBgn0034013	0.257	0.08	-1.65363	1.03018e-09	4.50975e-10
FBgn0034095	0.13	0.037	-1.90862	8.94416e-05	6.62376e-05
FBgn0034152	3.52	0.422	-2.73583	2.44001e-20	5.55664e-21
FBgn0034153	6.197	0.24	-4.70166	5.58066e-54	4.72841e-55
FBgn0034229	0.647	0.117	-2.4762	2.47778e-10	1.02887e-10
FBgn0034317	4.622	0.637	-2.85421	3.49159e-50	3.16433e-51
FBgn0034382	0.995	0.25	-2.01393	2.29784e-09	1.02973e-09
FBgn0034474	6.037	0	-8.80243	8.85447e-44	9.49651e-45
FBgn0034663	5.74	1.382	-2.05318	8.07817e-34	1.12487e-34
FBgn0034788	0.432	0.015	-5.03947	2.01152e-16	5.65593e-17
FBgn0035042	0.295	0.025	-3.51863	1.08161e-05	7.07818e-06
FBgn0035208	2.225	0.055	-5.35262	2.65196e-39	3.1429e-40
FBgn0035257	0.71	0	-7.59499	4.22918e-22	8.90537e-23
FBgn0035619	2.835	1.085	-1.38238	1.84415e-25	3.37228e-26
FBgn0035620	2.28	0.68	-1.72779	4.84383e-30	7.56747e-31
FBgn0035621	1.555	0	-8.0285	2.62341e-28	4.3377e-29
FBgn0035638	0.212	0.015	-3.69551	1.92186e-06	1.15085e-06
FBgn0035777	0.202	0.027	-2.90196	4.05302e-06	2.50672e-06
FBgn0035791	3.075	1.127	-1.43117	4.64241e-22	9.78381e-23
FBgn0035815	0.197	0.067	-1.54256	0.000444513	0.00036471
FBgn0036024	26.785	9.59	-1.47882	3.0401e-129	8.4774e-131
FBgn0036154	0.217	0.017	-2.58003	0.000718828	0.000608152
FBgn0036169	6.825	2.775	-1.30653	2.54892e-53	2.19155e-54
FBgn0036319	1.092	0.127	-3.02749	4.00597e-46	4.0673e-47
FBgn0036352	0.47	0	-6.317	1.43129e-10	5.84865e-11
FBgn0036465	1.092	0.367	-1.56211	3.26123e-07	1.79316e-07
FBgn0036678	0.11	0	-4.69551	0.00029997	0.000238128
FBgn0036778	0.255	0.077	-1.70557	0.000245059	0.000192171
FBgn0036790	0.21	0.077	-1.43986	0.000157367	0.000120113
FBgn0036969	0.95	0.082	-3.53149	9.14216e-18	2.39407e-18
FBgn0037004	0.195	0.037	-2.34501	0.000273207	0.000215514
FBgn0037036	0.247	0.03	-3.08254	0.00032996	0.000263998
FBgn0037038	0.435	0.015	-4.94927	2.12942e-08	1.04104e-08
FBgn0037323	0.137	0	-4.80243	0.000168296	0.000128846
FBgn0037414	0.075	0.01	-2.99507	0.000575499	0.00048041
FBgn0037432	0.417	0.105	-1.99507	0.000825597	0.000705713
FBgn0037546	0.085	0.02	-2.41011	1.63963e-05	1.09673e-05
FBgn0037547	2.217	0.867	-1.37616	1.02927e-21	2.19678e-22
FBgn0037654	1.855	0.7	-1.39843	1.24648e-16	3.46916e-17
FBgn0037762	3.365	1.102	-1.60978	4.36914e-20	1.0042e-20
FBgn0037763	3.772	0.785	-2.26311	3.19803e-36	4.10447e-37
FBgn0037764	0.385	0.072	-2.42803	6.82435e-05	4.98193e-05
FBgn0037765	0.842	0.285	-1.55579	1.19183e-05	7.8506e-06
FBgn0037817	0.537	0.162	-1.71128	4.10009e-07	2.28078e-07
FBgn0037996	0.827	0.292	-1.51132	6.21878e-10	2.66677e-10
FBgn0038012	3.682	1.227	-1.58589	2.25336e-38	2.74704e-39
FBgn0038020	35.287	10.937	-1.68653	1.00718e-175	1.78235e-177
FBgn0038033	1.582	0.372	-2.0841	2.19826e-26	3.89799e-27
FBgn0038067	0.232	0.02	-3.51863	1.08161e-05	7.07818e-06
FBgn0038449	0.69	0.202	-1.76375	2.32274e-09	1.04172e-09
FBgn0038603	0.475	0.127	-1.43117	2.84341e-07	1.55529e-07
FBgn0038717	1.085	0.242	-2.16109	9.9849e-18	2.62725e-18
FBgn0038731	0.26	0	-6.13421	1.64038e-09	7.28069e-10
FBgn0038832	0.832	0.19	-2.14531	6.94821e-22	1.47426e-22
FBgn0038874	0.185	0.072	-1.43986	0.000157367	0.000120113
FBgn0038902	0.565	0.212	-1.41011	0.000737468	0.000624845
FBgn0038918	0.105	0.007	-3.90196	0.000214901	0.000167408
FBgn0038919	0.307	0.065	-2.28458	1.01369e-06	5.88172e-07
FBgn0038946	0.802	0.315	-1.34085	6.59505e-05	4.80038e-05
FBgn0039030	0.71	0.217	-1.70134	1.73521e-06	1.03287e-06
FBgn0039184	0.35	0.132	-1.44377	4.1314e-06	2.55815e-06
FBgn0039311	14.312	5.71	-1.32217	2.49549e-89	1.12411e-90
FBgn0039315	0.52	0.2	-1.38411	0.000102575	7.65874e-05
FBgn0039326	1.302	0.34	-1.9413	5.0755e-17	1.38719e-17
FBgn0039474	7.027	2.36	-1.57057	1.29282e-45	1.33111e-46
FBgn0039476	0.222	0.04	-2.4319	0.000855281	0.00073231
FBgn0039597	0.31	0.012	-4.63893	6.51271e-07	3.69387e-07
FBgn0039598	0.697	0.01	-6.08254	4.11679e-17	1.11928e-17
FBgn0039616	0.112	0.007	-3.80243	0.000383904	0.000312169
FBgn0039749	0.112	0.02	-2.45655	0.000371072	0.000300939
FBgn0039755	1.392	0.34	-2.02956	1.06019e-14	3.28423e-15
FBgn0039760	7.952	1.72	-2.20625	1.23435e-111	4.25839e-113
FBgn0039769	2.057	0.335	-2.61687	2.33516e-52	2.04116e-53
FBgn0039783	0.105	0	-4.90196	9.42724e-05	7.00848e-05
FBgn0039851	0.082	0.007	-3.38739	3.40451e-05	2.37278e-05
FBgn0040092	0.615	0.1	-2.63893	1.51513e-08	7.27997e-09
FBgn0040093	0.657	0.095	-2.82796	3.56829e-10	1.50275e-10
FBgn0040097	0.795	0.035	-4.58003	5.7569e-12	2.11574e-12
FBgn0040098	0.422	0.017	-4.69551	3.67163e-07	2.02734e-07
FBgn0040104	0.757	0.25	-1.60513	9.0058e-06	5.82105e-06
FBgn0040359	1.057	0.392	-1.43117	3.82505e-16	1.09056e-16
FBgn0040718	2.165	0.55	-1.96908	6.51757e-07	3.6978e-07
FBgn0041780	0.547	0.135	-2.03947	2.46473e-08	1.21026e-08
FBgn0042627	0.605	0.205	-1.50854	2.23312e-27	3.80812e-28
FBgn0043530	1.737	0	-6.6675	6.04597e-13	2.07932e-13
FBgn0043825	2.187	0.105	-4.40441	1.01657e-56	8.04993e-58
FBgn0047334	8.222	2.772	-1.62389	3.1548e-27	5.39677e-28
FBgn0050008	7.057	1.885	-1.90061	9.56194e-53	8.30678e-54
FBgn0050025	2.635	0.335	-2.96618	2.57826e-28	4.25842e-29
FBgn0050101	1.242	0.312	-1.99507	5.59425e-17	1.53276e-17
FBgn0050334	1.977	0.797	-1.317	9.72398e-07	5.62996e-07
FBgn0050355	0.59	0.105	-2.49757	5.88869e-06	3.72205e-06
FBgn0050360	1.76	0.605	-1.53221	2.36467e-20	5.37238e-21
FBgn0050361	0.035	0	-4.69551	0.00029997	0.000238128
FBgn0050395	0.282	0.012	-4.43248	1.60559e-15	4.72692e-16
FBgn0050488	0.367	0.072	-2.37358	0.000113964	8.55595e-05
FBgn0051016	0.265	0.135	-1.37011	2.36664e-06	1.42946e-06
FBgn0051017	0.162	0.03	-2.38739	0.000480656	0.000396426
FBgn0051021	0.22	0.032	-2.69551	3.51083e-05	2.45379e-05
FBgn0051104	0.382	0.055	-2.80243	8.55415e-08	4.4343e-08
FBgn0051354	0.06	0	-4.46105	0.000931468	0.000801705
FBgn0051380	0.435	0.172	-1.34871	0.00047467	0.00039115
FBgn0051419	0.2	0	-4.58003	0.000533342	0.000442549
FBgn0051525	0.675	0.25	-1.42571	2.55752e-05	1.75413e-05
FBgn0051559	0.42	0.17	-1.30627	4.19687e-05	2.97379e-05
FBgn0051619	0.29	0.097	-1.55579	6.09018e-10	2.60836e-10
FBgn0051659	0.505	0.04	-3.63893	3.43838e-06	2.10875e-06
FBgn0051779	0.845	0.08	-3.4545	1.921e-05	1.29627e-05
FBgn0051813	0.82	0	-6.35262	8.63451e-11	3.46655e-11
FBgn0051872	1.885	0.045	-5.40209	4.38275e-120	1.38666e-121
FBgn0052085	0.257	0.055	-2.24883	9.12768e-09	4.28292e-09
FBgn0052187	0.795	0.212	-1.91068	2.07304e-09	9.25657e-10
FBgn0052199	0.185	0.037	-2.317	0.000189766	0.000146335
FBgn0052203	0.33	0	-5.90196	2.54245e-08	1.24933e-08
FBgn0052204	0.247	0.095	-1.35415	7.66154e-05	5.61775e-05
FBgn0052213	1.027	0	-6.34486	9.63419e-11	3.88857e-11
FBgn0052580	0.01	0.005	-1.65218	0.000132112	9.9869e-05
FBgn0052985	0.082	0.007	-3.69551	0.000690503	0.0005832
FBgn0053265	0.335	0.057	-2.53304	4.08398e-22	8.57771e-23
FBgn0053290	0.32	0.02	-3.99507	0.000119363	8.99538e-05
FBgn0053497	1.585	0.02	-6.12762	6.17592e-61	4.30543e-62
FBgn0053509	0.475	0.19	-1.33068	0.000212304	0.000165157
FBgn0053530	0.39	0	-4.99507	5.32658e-05	3.83139e-05
FBgn0053834	0.15	0	-4.58003	0.000533342	0.000442549
FBgn0053965	0.385	0.112	-1.77934	0.000444596	0.000364858
FBgn0054027	0.325	0	-7.88989	3.69181e-26	6.59258e-27
FBgn0054031	0.877	0.297	-1.55147	5.57434e-05	4.02754e-05
FBgn0054033	0.51	0.07	-2.86954	8.27832e-05	6.10403e-05
FBgn0054034	1.29	0.33	-1.97235	9.84254e-08	5.12153e-08
FBgn0054051	0.652	0.135	-2.28047	4.23932e-06	2.63255e-06
FBgn0067782	0.152	0	-4.99507	5.32658e-05	3.83139e-05
FBgn0083936	1.322	0.092	-3.85305	3.40127e-07	1.87198e-07
FBgn0083938	2.23	0.09	-4.62734	1.4827e-56	1.1794e-57
FBgn0083965	0.355	0.012	-4.74996	2.06888e-07	1.115e-07
FBgn0085261	2.142	0.85	-1.40225	5.85724e-09	2.70438e-09
FBgn0085263	0.307	0	-4.80962	0.000161585	0.000123449
FBgn0085264	0.245	0.077	-1.67795	0.000394222	0.000321052
FBgn0085328	0.315	0	-4.69551	0.00029997	0.000238128
FBgn0085330	1.27	0.362	-1.80243	0.000744485	0.000631589
FBgn0085461	0.357	0.052	-2.73204	0.000247247	0.000193931
FBgn0085462	0.387	0.062	-2.74996	2.05551e-05	1.39255e-05
FBgn0085599	2.097	0.505	-2.05164	2.93603e-19	7.0536e-20
FBgn0086675	0.065	0.005	-3.4545	1.921e-05	1.29627e-05
FBgn0086680	0.227	0.057	-1.94848	8.00279e-10	3.45755e-10
FBgn0250824	2.307	0.597	-1.95422	2.71328e-41	3.07978e-42
FBgn0250832	2.01	0.112	-4.165	5.92521e-09	2.74e-09
FBgn0250841	0.61	0	-6.42134	3.14437e-11	1.22586e-11
FBgn0250842	0.885	0.012	-6.01744	1.97622e-16	5.55313e-17
FBgn0250847	0.342	0.05	-2.90196	4.05302e-06	2.50672e-06
FBgn0250907	4.58	1.342	-1.77197	1.08241e-232	1.33503e-234
FBgn0259167	0.19	0.04	-2.317	4.47828e-05	3.18759e-05
FBgn0259210	0.147	0.055	-1.49757	7.29764e-05	5.33918e-05
FBgn0259677	0.33	0.122	-1.351	2.34533e-14	7.42461e-15
FBgn0259683	0.607	0.165	-2.04238	6.32262e-08	3.2391e-08
FBgn0259952	1.525	0	-6.69551	3.70154e-13	1.2598e-13
FBgn0259964	1.065	0.065	-4.03947	3.35776e-08	1.66977e-08
FBgn0259966	0.687	0.05	-3.80243	6.07134e-07	3.42859e-07
FBgn0259967	0.25	0	-4.58003	0.000533342	0.000442549
FBgn0259968	8.57	0.197	-5.35262	7.98433e-49	7.5785e-50
FBgn0259969	0.547	0.05	-3.51863	1.08161e-05	7.07818e-06
FBgn0259971	7.965	1.337	-2.76766	5.78615e-20	1.3394e-20
FBgn0259975	7.462	0	-8.76326	7.81212e-43	8.58804e-44
FBgn0260475	4.397	1.782	-1.303	4.18526e-34	5.783e-35
FBgn0260766	0.377	0.112	-1.77268	1.46123e-05	9.70348e-06
FBgn0261046	0.06	0.02	-1.61956	0.000334122	0.000268643
FBgn0261055	2.932	0.062	-5.60978	4.13331e-24	8.00161e-25
FBgn0261060	1.067	0.042	-4.6624	5.15132e-07	2.88765e-07
FBgn0261090	0.047	0	-4.80243	0.000168296	0.000128846
FBgn0261649	0.455	0.07	-2.68437	3.27674e-39	3.90092e-40
FBgn0261860	0.74	0.035	-4.69551	3.67163e-07	2.02734e-07
FBgn0262099	1.722	0	-5.165	1.73164e-05	1.16137e-05
FBgn0262359	0.427	0.027	-3.90196	0.000214901	0.000167408
FBgn0262483	0.037	0.005	-3.63893	3.43838e-06	2.10875e-06
FBgn0262547	1.837	0	-6.77643	8.64624e-14	2.83141e-14
FBgn0262563	5.13	1.097	-2.22743	2.79629e-23	5.61822e-24
FBgn0262583	0.347	0.012	-4.74996	2.06888e-07	1.115e-07
FBgn0262623	4.075	0.28	-3.86297	4.46196e-16	1.27693e-16
FBgn0262717	0.14	0.02	-1.94927	0.000193929	0.000149823
FBgn0262899	0.362	0.027	-3.69551	0.000690503	0.0005832
FBgn0262961	0.66	0.032	-4.317	1.16368e-05	7.65687e-06
FBgn0263037	0.105	0.005	-4.08254	6.65089e-05	4.84341e-05
FBgn0263219	0.255	0.065	-2.00219	6.37844e-18	1.66007e-18
FBgn0263249	3.41	0.217	-3.95855	2.43885e-17	6.57411e-18
FBgn0263597	1.6	0.18	-3.165	0.000187885	0.000144818
FBgn0263762	0.4	0	-4.69551	0.00029997	0.000238128
FBgn0263829	0.31	0.085	-1.88489	2.31799e-07	1.25712e-07
FBgn0264907	0.17	0.03	-2.44866	7.05043e-08	3.62456e-08
FBgn0265011	0.067	0	-5.38739	3.27511e-06	2.00218e-06
FBgn0265264	2.98	0.062	-5.57472	4.23712e-191	6.96802e-193
FBgn0266173	0.252	0	-7.167	2.76402e-17	7.47039e-18
FBgn0266445	0.452	0.145	-1.63095	3.40303e-13	1.15394e-13
FBgn0266534	0.31	0.025	-3.69551	1.92186e-06	1.15085e-06
FBgn0267327	1.865	0.162	-3.51863	4.99947e-10	2.1296e-10
FBgn0267366	11.345	0.105	-6.75441	2.25575e-223	2.90319e-225
FBgn0267649	0.075	0	-5.73546	1.44762e-07	7.66204e-08
FBgn0283432	0.3	0	-6.69967	3.44309e-13	1.16875e-13
FBgn0283508	0.315	0.052	-2.73204	2.5973e-10	1.08222e-10
