# Supplementary material for: A dual role of lola in Drosophila ovary development: regulating stem cell niche establishment and repressing apoptosis
Source: Cell Death Dis. 2022 Sep 2;13(9):756. doi: 10.1038/s41419-022-05195-9 (PMC9440207; doi:10.1038/s41419-022-05195-9)
Supplement: Supplementary file 5 — The primers used in this study. [file 41419_2022_5195_MOESM5_ESM.xlsx]

## Sheet: 荧光定量引物序列
	Supplementary Table S4. The primers used in this study.
	Gene ID	5'-3'
	lola F	GGACATTGATGAGGGTAGTG
	lola R	CGTATTCGGCTTTGGGTTC
	Bbd F	AAGGAAACCGTCACCATCA
	Bbd R	TCTTTGCCTCCGCCTCTAA
	tut F	TGGCACTATTACCATAACTAC
	tut R	GCATAATGTAAACTTCACCC
	mira F	GAAGCCCTGACCAGTGAGAA
	mira R	ACGCCTCCACTTGCCTTTC
	Roc1b F	GGTTGAGGAGACGGAGGAC
	Roc1b R	ATGTGGTTACGGCAGATGG
	CG4847 F	CTGAATGGCTGCGATGGTG
	CG4847 R	TCGTCCTTGGGCGGAATAG
	CG16995 F	AAATCTGAAAGGTGCCGATGC
	CG16995 R	GAGTGAAATGGCCGGTGTT
	rib F	CGGAATGGAAGCGATACAA
	rib R	CAGCGGAATAGGAGAAACCT
	lectin-30A F	CCTGGGCTTCTCGTGATGT
	lectin-30A R	GCGTATGCCAACTTGCTTT
	CG33943 F	AGCACAGCCATGAGAAGCG
	CG33943 R	TACGTGAAAGTTGCGGACT
	p24-2 F	CCTGATTCTGTGCGTCCTG
	p24-2 R	AATCTTGTCGTCGCTGTCG
	Gld F	GGGAGGACTATGATGATTGG
	Gld R	AGGTGGGTTGTATGGGAAC
	tomb F	GGCAAGGGTCAAGGAGCAG
	tomb R	AGCCAACGCATCGACAGAA
